# Supplementary material for: Janus kinases restrain chronic lymphocytic leukemia cells in patients on ibrutinib: Results of a phase II trial
Source: Cancer Med. 2021 Nov 17;10(24):8789–98. doi: 10.1002/cam4.4378 (PMC8683523; doi:10.1002/cam4.4378)
Supplement: Supplementary file 1 — Table S1 [file CAM4-10-8789-s001.xlsx]

## Sheet: Sheet2
Column1	Column3	Column4	Column5	Column6	Column7	Column8	Column9	Column10	Column11	Column12
	JAK3001	JAK3001	JAK3006	JAK3006	JAK2005	JAK2005	JAK2008	JAK2008	JAK2001	JAK2001
GENE NAME	I1	R1	I2	R2	I3	R3	I4	R4	I5	R5
FSTL1	0	0	0.051	0	0.167	0.237	0.059	0.073	0.853	1.576
FAM72A	0.312	0.374	0.154	0.056	0.334	0.415	0.119	0.581	0.183	0.489
AGBL4	0.187	0.062	0.103	0.504	0.334	0.356	0.297	0.363	0.488	0.326
SLC22A13	0.375	0.249	0.308	0.224	0.389	0.534	0.297	0.291	0.244	0.109
CSTA	0	0	0	0	0.056	0.059	0	0	0.244	2.662
NDUFB2-AS1	0.25	0.187	0.257	0.112	0.111	0.415	0.416	0.509	0.549	0.217
GUCY1B3	0	0	0	0.056	0	0.178	0	0	0.731	2.065
LOC284648	0.499	0.187	0.154	0	0.167	0.831	0.416	0.363	0.305	0.109
PAGE2B	0.562	0.125	0.051	0.112	0.167	0.059	0.594	0.509	0.366	0.489
CLIC3	0	0	0	0.112	0.223	0.119	0.059	0	1.219	1.304
TIE1	0.187	0.062	0	0.056	0.111	0.178	0.059	0	0.975	1.413
CLCF1	0	0	0.462	0.671	0.111	0.119	0	0	0.488	1.195
MRPL34	0.25	0.125	0.513	0.392	0.445	0.415	0.238	0.145	0.366	0.163
PLAU	0.187	0.125	0.051	0	0.723	0.89	0.059	0.073	0.183	0.761
C20orf132	0.187	0.125	0.205	0.056	0.445	0.593	0.416	0.145	0.61	0.272
SLC26A7	0.125	0.436	0.205	0.392	0.389	0.237	0.238	0.145	0.183	0.706
ZSCAN10	0.562	0.56	0.103	0.112	0.111	0.534	0.594	0.145	0.183	0.163
ZNF695	0.25	0.187	0	0.112	0.668	0.059	0.713	0.145	0.122	0.815
CDC42BPA	0.062	0	0.051	0	0.167	0.059	0.059	0	1.097	1.576
RGAG4	0	0	0.205	0.224	0.779	1.246	0	0	0.183	0.435
OSGIN1	0.187	0.125	0.205	0.392	0.389	0.831	0.119	0.363	0.244	0.217
IL5	0.312	0.311	0.051	0.112	0.835	0.415	0.059	0.218	0.488	0.272
SDCBP2-AS1	0.312	0	0.154	0.504	0.389	0.593	0.238	0.145	0.305	0.435
BID	0.125	0.311	0.513	0.336	0.111	0.178	0.119	0.073	0.549	0.761
SAMD4A	0.062	0.062	0.051	0	1.28	0.95	0	0	0.183	0.489
LRRC17	0.562	0	0.411	0.783	0.111	0.297	0.059	0.218	0.366	0.272
ARRB1	0.187	0	0.051	0	0.056	0.178	0.119	0	0.427	2.065
HLA-DPB2	0.437	0.436	0.513	0.056	0.111	0.178	0.416	0.654	0.122	0.163
SLC7A8	0.125	0.125	0.359	0.168	0.278	0.356	0.178	0.073	0.61	0.815
SPNS2	0.062	0	0	0	0	0.059	0	0	0.305	2.662
DDR2	0.25	0.187	0.411	0.224	0.167	0.415	0.119	0.073	1.036	0.217
LINC00235	0.562	0.436	0.103	0.112	0.334	0.178	0.772	0.145	0.244	0.217
LOC100268168	0.687	0.374	0.411	0.168	0.334	0.356	0.238	0.436	0.122	0
NET1	0	0.125	0.051	0	0.334	0.831	0	0	1.036	0.761
LOC100129726	0.187	0.125	0.513	0.671	0.278	0.475	0.297	0.145	0.183	0.272
HAPLN3	0	0	0	0.056	0.334	0.119	0	0	1.341	1.304
INA	0	0	0.103	0	1.391	1.484	0	0	0.183	0
GPR126	0.062	0.125	0	0	0.111	0.178	0	0.073	0.549	2.065
FYB	0.125	0	0	0.056	0.167	0.178	0.059	0	0.305	2.282
FLJ38109	0.25	0.56	0.359	0.112	0.056	0.297	0.475	0.436	0.305	0.326
PDLIM1	0.499	0.311	0.205	0.224	0.389	0.356	0.119	0.436	0.366	0.272
ALB	0.25	0.187	0.205	0.056	0.389	0.297	0.356	0.218	0.731	0.489
C11orf95	0.187	0	0.565	0.559	0.334	0.356	0.178	0.218	0.244	0.543
PROCR	0	0.125	0.051	0.224	0.389	0.771	0.059	0	0.427	1.141
FXYD2	0	0	1.283	1.678	0.111	0	0	0	0.061	0.054
ZC3HAV1L	0.062	0.125	0.257	0.168	0	0.059	0	0	0.67	1.847
DCN	0	0	0	0	0	0	0	0	2.377	0.815
WNT9B	0.375	0.249	0.462	0.615	0	0	0.475	1.017	0	0
PPEF1	0.062	0.187	0.154	0	1.168	0.534	0.059	0	0.488	0.543
JAM3	0	0	0.154	0	0.167	0.059	0.119	0.073	0.67	1.956
SLCO3A1	0.062	0	0	0	0.278	0.178	0	0	0.67	2.01
IFNA21	0.062	0.125	0.257	0.727	0.946	0.534	0.297	0.073	0.183	0
VPS37D	0.125	0.249	0.77	0.783	0.334	0.415	0.059	0.363	0	0.109
TIGD6	0.375	0.249	0.565	0.615	0.167	0.415	0.178	0.145	0.122	0.38
DCTN1-AS1	0.25	0.125	0.513	0.671	0.389	0.119	0.535	0.145	0.305	0.163
TNFRSF21	0.062	0	0.051	0.056	0.668	0.771	0.059	0	0.244	1.304
WBSCR27	0	0	1.386	1.119	0	0	0	0.073	0.366	0.272
CNDP1	0.125	0.125	0.051	0.112	0.056	0.059	0.416	0.218	0.914	1.141
GAS2L1	0.25	0	0	0.112	0.223	0.297	0.535	0	1.097	0.706
TBC1D8	0.874	0.498	0	0	0	0.059	0.772	0.581	0.061	0.38
MAGED4B	0.187	0	0	0	0.278	0.356	0.059	0.073	0.975	1.304
TAS2R9	0.125	0.125	0.308	0.392	0.334	0.237	0.119	0.218	1.158	0.217
CLEC3B	0.375	0.249	0.103	0.112	0.056	0.178	0.178	0.145	0.914	0.924
MUC5B	0.375	0.498	0.051	0.112	0.278	0.297	0.297	0	0.731	0.598
LOC144486	0.062	0	0.205	0.671	0.167	0.95	0	0.218	0.366	0.598
TMEM169	0.062	0	0.411	0.336	0	0.119	0	0	1.28	1.032
PIP5KL1	0.749	0.187	0.051	0.056	0.223	0.237	0.713	0.145	0.67	0.217
BCAS1	0.437	0.311	0	0	0.111	0.237	1.069	0.363	0.305	0.435
ABLIM1	0	0.062	0.051	0.056	0.278	0.119	0	0.073	0.731	1.902
DLG5	0.125	0	0	0	0.167	0.178	0	0	0.853	1.956
SEPT7L	0.312	0.187	0.205	0.168	0.334	0.237	0.297	0.509	0.488	0.543
CLEC9A	0.312	0.125	0.103	0	0.334	0.593	0.119	0.291	0.427	0.978
ARHGEF17	0	0.062	0	0.168	0	0.237	0	0	0.427	2.391
CENPA	0.062	0.436	0.103	0	0.389	0.119	0.297	0.872	0.305	0.706
NRGN	0.062	0	0.103	0.504	0.389	0.415	0.059	0.073	0.549	1.141
PROX1	0	0	0	0	0	0	0	0	1.829	1.467
DST	0.062	0	0	0	0.167	0.356	0.059	0	0.427	2.228
HCG4	0.062	0	0.308	0.559	0.334	0.475	0.475	0.073	0.488	0.543
SMIM3	0	0.062	0.411	0.168	0	0.059	0.059	0	0.549	2.01
ARL4D	0.125	0	0.154	0.056	0.501	0.593	0.475	0.073	0.366	0.978
PSMA8	0	0	0	0	0	0	0	0	2.072	1.25
GPX3	0.562	0.249	0.257	0.168	0.167	0.415	0.475	0.073	0.305	0.652
S100A12	0.062	0	0	0	0.334	0	0.178	0	1.341	1.413
SIRT5	0.187	0.249	0.462	0.168	0.223	0.237	0.238	0.291	0.731	0.543
CTAGE9	0	0	0.77	1.063	0.334	0.356	0	0	0.427	0.38
PRRT4	0.062	0.062	0	0	0.111	0.356	0	0	0.244	2.499
CRISPLD1	0	0.062	0	0	0.111	0	0	0	0.61	2.554
LOC100505783	0.187	0.374	0.359	0.448	0.167	0.534	0.832	0.218	0.061	0.163
HIST1H2BJ	0.312	0.498	0	0.112	0.223	0.178	0.772	0.509	0.366	0.38
LOC100506421	0	0	0.051	0.056	0.89	1.424	0	0	0.549	0.38
AURKC	0.125	0.187	0.154	0.336	0.445	0.356	0.594	0.509	0.427	0.217
ANKRD34A	0.312	0.498	0.205	0.224	0.111	0.415	0.535	0.291	0.488	0.272
LOC100507582	0.25	0.125	0.308	0.392	0.612	0.712	0.238	0.145	0.244	0.326
ANXA2P1	0.062	0	1.283	1.175	0.278	0.059	0.059	0	0.061	0.38
CRYBB1	0.062	0	2.258	0.727	0.056	0	0	0.145	0	0.109
B4GALT6	0	0	0	0	0	0	0	0	0.427	2.934
DNM3	0.312	0.436	0.411	0.224	0.167	0.356	0.416	0.581	0.244	0.217
METTL12	0.125	0.249	0.821	0.336	0.389	0.297	0.356	0.291	0.122	0.38
SPATA6L	0.999	0.187	0.051	0.28	0.111	0.178	0.891	0.218	0.244	0.217
HILPDA	0.187	0.187	0.667	0.504	0.167	0.415	0.178	0.218	0.366	0.489
CC2D2B	0.25	0.249	0.257	0.336	0.334	0.593	0.297	0.509	0.122	0.435
HDHD1	0.312	0.498	0.411	0.056	0.723	0.415	0.119	0.145	0.488	0.217
LOXL3	0.624	0.623	0.257	0.168	0	0.178	0.238	0	0.488	0.815
GYG2P1	0.749	0.311	0.154	0.224	0.167	0.653	0.178	0.218	0.305	0.435
LILRA2	0.062	0	0.308	0.727	0.223	0	0.059	0	0.549	1.467
DNTT	0	0	0	0	0	0	0	0	0.792	2.608
RGS16	0.125	0.249	0.103	0.112	0.223	0.771	0.713	0.073	0.549	0.489
NKIRAS2	0.062	0.187	0.873	0.448	0.167	0.356	0.119	0.073	0.427	0.706
BAALC	0.062	0	0	0	0	0.119	0.059	0	0.305	2.88
RAB40AL	0.687	0.062	0.103	0.224	0.278	0.771	0.416	0.363	0.305	0.217
HMGN5	0.375	0.187	0.359	0.727	0.223	0.119	0.475	0.291	0.183	0.489
DOK4	0.187	0.187	0.308	0.168	0.167	0.356	0.059	0.218	0.366	1.413
SPIRE2	0.25	0	0.411	0.895	0.223	0.771	0.059	0.363	0.244	0.217
RASL11A	0.25	0.498	0.103	0.056	0.278	0.475	0.356	0.727	0.366	0.326
PODXL	0.125	0.311	0.513	0.448	0.056	0.237	0.059	0	0.61	1.087
TLK1	0.187	0.249	0.411	0.168	0.056	0.237	0.356	0.291	0.731	0.761
HIST1H2BL	0.125	0.374	0.051	0.112	0.223	0.356	0.238	0.654	0.67	0.652
KIF4A	0.312	0.187	0.205	0.168	0.111	0	0.119	0.291	0.488	1.576
CADM1	0	0	0	0	0.779	0.475	0.178	0	0.67	1.358
FAM120AOS	0.375	0.436	0.616	0.504	0.223	0.178	0.297	0.363	0.305	0.163
DMXL2	0	0	0	0	0.111	0.356	0	0	0.549	2.445
FOXM1	0.125	0.062	0	0	0.056	0	0.119	0.073	0.366	2.662
FLJ33360	0.437	0.125	0	0.448	0.389	0.356	0.535	0.218	0.305	0.652
HPSE	0	0.062	0	0	1.224	1.543	0	0.073	0.244	0.326
LOC100129046	0.499	0.187	0.359	0.336	0.556	0.178	0.119	0.654	0.427	0.163
CITED4	0.187	0.187	0.257	0.28	0.278	0.356	0.297	0.291	0.427	0.924
TMEM39B	0.187	0.187	0.359	0.559	0.167	0.712	0.594	0.145	0.305	0.272
RGN	0.375	0.125	0.051	0.112	0.612	0.653	0.356	0.509	0.488	0.217
STON1	0.375	0.498	0.103	0.28	0.167	0.059	0.238	0.799	0.549	0.435
BACE1	0	0	0	0	0.167	0.119	0	0	0.61	2.608
MAN1B1	0.499	0.436	0.308	0.392	0.334	0.237	0.238	0.436	0.244	0.38
PLAC2	0.499	0.374	0.257	0.224	0.389	0.415	0.356	0.509	0.488	0
SLC4A11	0	0.125	0.257	0.336	0.668	1.543	0	0.073	0.183	0.326
PKLR	0.499	0.498	0.411	0.168	0.111	0.059	0.119	0	1.158	0.489
PHKG1	0.811	0.374	0.359	0.224	0.389	0.178	0.594	0	0.366	0.217
CALML6	0.562	0.125	0.308	0.28	0.167	0.415	0.713	0.145	0.427	0.38
HIST1H1A	0.999	0.809	0.051	0.112	0.056	0.059	0.535	0.509	0.122	0.272
RPL23AP32	0.687	0.374	0.308	0.112	0.334	0.178	0.416	0.218	0.305	0.598
C19orf38	0	0	0.051	0	0.056	0.356	0.178	0	0.61	2.282
CPLX3	0.811	0.125	0	0.056	0.723	0.771	0.238	0.291	0.305	0.217
ZNF668	0.437	0.187	0.462	0.28	0.167	0.534	0.416	0.654	0.183	0.217
HEMGN	0.187	0	0	0.168	0.389	0.297	0	0	0.549	1.956
TLCD1	0.499	0.187	0.359	0.112	0.445	0.356	0.772	0.436	0	0.38
AOC3	0.062	0.249	0.359	0.504	0.278	0.831	0.178	0.218	0.488	0.38
PGAP2	0.25	0.125	0.565	0.504	0.389	0.297	0.594	0.436	0.061	0.326
KLF1	0	0	0	0.056	0	0	0	0	1.646	1.847
AFMID	0.624	0.436	0.205	0.336	0.111	0.593	0.475	0.145	0.244	0.38
FAM64A	0.312	0.311	0.154	0.392	0.167	0.119	0.238	0.073	0.914	0.869
SCGB1B2P	0.062	0.249	0.565	0.895	0.167	0.237	0.178	0.073	0.366	0.761
CA3	0.375	0.436	0.205	0.168	0.389	0.534	0.653	0.291	0.183	0.326
MTRNR2L1	0.437	0.685	0.051	0.112	0.334	0.119	0.594	0.436	0.305	0.489
PRRT3	0.062	0.125	0.719	1.007	0.501	0.119	0.356	0.073	0.061	0.543
ST3GAL4	0	0.125	0.667	0.895	0.167	0.237	0	0	0.122	1.358
RAP1GAP	0.25	0.311	0.051	0.671	0.167	0.712	0.356	0.363	0.427	0.272
UBXN8	0.562	0.311	0.462	0.224	0.278	0.297	0.297	0.363	0.244	0.543
LRP3	0	0	0	0	0.056	0	0	0.073	0.305	3.151
ALDH1A1	0	0	0	0	0	0	0.119	0	1.402	2.065
PRM3	0.062	0.125	0.103	0.056	0.723	0.297	0.119	0.145	1.036	0.924
GCSAML	0.062	0.125	0.051	0.056	0.89	0.237	0.059	0	0.488	1.63
C20orf203	0.125	0.125	0.103	0.504	0.223	0.475	0.416	0.581	0.122	0.924
C7orf10	0.687	0.187	0.051	0.056	0.167	0.475	0.594	0	0.731	0.652
NMNAT3	0	0	1.129	0.895	0.167	0	0.119	0	0.366	0.924
PRKACG	0.811	0.311	0	0.168	0.056	0.415	0.356	0	0.731	0.761
CCL27	0.375	0.374	0.205	0.056	0.278	0.534	0.416	0.581	0.305	0.489
PHC2	0.125	0.125	0	0.112	0.445	0.534	0.178	0.218	0.792	1.087
CAMK2N1	0.624	0.623	0.154	0.056	0.389	0.297	0.178	0.145	0.122	1.032
FAM151B	0.375	0.436	0.462	0.392	0.111	0.297	0.475	0.436	0.366	0.272
PCDHB18	0.749	0.436	0	0.056	0.111	0.297	0.713	0.799	0.366	0.109
RAB38	0.187	0.436	0.257	0.112	0.111	0.059	0.178	0.073	0.975	1.25
PPFIA4	0.437	0.249	0.308	0.727	0.556	0.475	0.238	0.073	0.305	0.272
PGAM4	0.562	0.187	0.205	0.504	0.278	0.712	0.475	0.218	0.122	0.38
PRICKLE4	0.437	0.249	0.205	0.056	0.111	0.237	0.594	0.799	0.305	0.652
TSPAN2	0	0.062	0.462	1.511	0.111	0.178	0	0.073	0	1.25
FBN1	0.187	0	0.103	0.168	0.167	0.356	0.178	0	0.914	1.576
CFH	0	0	0	0	0.056	0	0	0.073	1.402	2.119
LSS	0.811	0.374	0.411	0.559	0.223	0.119	0.297	0.581	0.061	0.217
MYH10	0.125	0.125	0.308	0	0.334	0.475	0.238	0.073	0.731	1.25
ENDOU	0.312	0.062	0.411	0.336	0.389	0.119	0.297	0.363	0.61	0.761
LOC389791	0.25	0.934	0.103	0.392	0.223	0.475	0.653	0.291	0.183	0.163
ZSCAN23	0.062	0	1.489	2.014	0	0	0	0	0	0.109
GK3P	0.499	0.187	0.051	0.336	0.501	0.534	0.416	0.291	0.488	0.38
PCDHB9	0.312	0.374	0.205	0.224	0.111	0.712	0.535	0.581	0.305	0.326
RASGRP4	0.062	0	0.873	1.007	0.501	0.178	0	0.073	0.183	0.815
ANKRD20A11P	0	0	1.027	1.511	0.501	0.593	0	0	0.061	0
BCL6B	0	0	0	0.224	0.223	0	0	0	1.463	1.793
PVRL1	0.125	0.062	0.924	1.007	0.167	0.178	0	0.073	0.244	0.924
EFNA2	0.375	0.374	0	0	0.89	1.009	0.238	0.654	0.061	0.109
GNL3L	0.562	0.56	0.205	0.559	0.334	0.593	0.178	0.073	0.488	0.163
PRKCQ	0.062	0	0	0	0.056	0.415	0	0	0.853	2.336
MS4A4A	0	0.062	0.051	0	0	0	0	0	1.219	2.391
CPNE2	0.062	0	0.051	0.168	0.167	0.059	0	0	0.61	2.608
ZNF572	0.624	0.249	0.924	0.392	0.223	0.178	0.119	0.363	0.061	0.598
KLRK1	0.062	0.436	0	0.112	0.278	0.297	0.178	0.654	0.792	0.924
FLI1-AS1	0.25	0.125	0	0.168	0.779	0.297	0.238	0.145	0.975	0.761
C20orf118	0	0	0.359	0.392	0.167	0.119	0.059	0	1.341	1.304
ANXA9	0.125	0.125	0.154	0.056	0.334	0.475	0.178	0.145	0.792	1.358
SLC29A4	1.061	0.809	0.462	0.336	0.056	0.059	0.475	0.436	0	0.054
CLIP2	0.375	0.125	0.821	1.007	0.056	0.237	0.119	0.218	0.305	0.489
LOC439949	0.25	0	0	0.056	0.111	0.415	0.059	0	0.366	2.499
TRIM72	0	0.249	0	0	0.445	0.356	0.059	0.145	1.036	1.467
LOC728739	0.062	0.125	0.103	0.504	0.223	0.415	0	0	1.402	0.924
LOC100129931	0.499	0.56	0.205	0.056	0.278	0.415	0.535	0.509	0.488	0.217
C20orf27	0.125	0.187	0.308	0.224	0.723	0.534	0.416	0.218	0.488	0.543
PIWIL4	0.187	0.249	0.205	0.28	0.223	0.593	0.416	0.073	0.183	1.358
NDUFC2	0.312	0.623	0.205	0.224	0.334	0.593	0.119	0.727	0.305	0.326
PHKA2-AS1	0.624	0.685	0.205	0.168	0.334	0.415	0.416	0.436	0.122	0.38
CD40LG	0.125	0.374	1.129	0.056	0.334	0.178	0.059	0.581	0.244	0.706
GIPC2	0.437	0.498	0.257	0.615	0.389	0.297	0.178	0.218	0.305	0.598
LOC400752	0.687	0.374	0.205	0.28	0.389	0	0.416	0.363	0.427	0.652
PDE5A	0.062	0	0.051	0	0.056	0	0.059	0	1.402	2.173
MFAP2	0.687	0.623	0.205	0.448	0.111	0	0.178	0.145	0.488	0.924
DACH1	0.125	0.062	0	0	0.056	0.119	0.059	0	0.183	3.206
05-Sep	0.125	0	0.154	0.112	0.223	0.475	0.238	0.073	0.731	1.684
KIAA1024	0.187	0.062	1.078	0.671	0.223	0.297	0	0.073	0.792	0.435
MORF4L2-AS1	0.811	0.498	0.411	0.28	0.445	0.059	0.356	0.581	0	0.38
LOC441666	0	0	0.051	0.168	0.389	0.653	0	0	1.097	1.467
LOC100287015	0.375	0.498	0.411	0.448	0.167	0.415	0.297	0.581	0.366	0.272
GPSM1	0	0	0.205	0.056	0.501	0.534	0.119	0.073	0.061	2.282
TMEM232	0.312	0.311	0.411	0.392	0.612	0.415	0.297	0.145	0.61	0.326
EMP1	0.062	0.125	0.308	0.056	0.111	0.178	0.059	0.145	1.158	1.63
GCNT1	0	0.062	0.051	0.168	0.056	0.297	0	0	0.488	2.717
NEK2	0.624	0.125	0.051	0.168	0.334	0.297	0.416	0.291	0.122	1.413
TTLL13	0.562	0.062	0.205	0.336	0.723	0.534	0.772	0.073	0.366	0.217
GALE	0.25	0.062	0.975	0.559	0.223	0.059	0.475	0.073	0.427	0.761
CD244	0.125	0.062	0	0	0.612	0.059	0.356	0.073	0.244	2.336
ESCO2	0.687	0.498	0.257	0.448	0.223	0.059	0.238	0.291	0.731	0.435
KCNRG	0.499	1.307	0.051	0.112	0.334	0	0.653	0.436	0.366	0.109
SOX30	0.062	0.062	0.616	0.559	0.056	0.059	0	0.218	1.097	1.141
GPR141	0	0.062	0.051	0	0.334	0.712	0.238	0	0.792	1.684
DEPDC1B	0.125	0.187	0.411	0.28	0.389	0.356	0.059	0.073	0.366	1.63
RASL10A	0.562	0.623	0.154	0	0.501	0.297	0.178	1.017	0.061	0.489
LOC100130673	0.375	0.374	0.308	0.056	0	0.475	0.951	0.581	0.549	0.217
DIRC3	0	0	0	0	0	0	0	0	1.768	2.119
C1orf189	0.375	0.685	0.154	0.336	0.334	0.712	0.119	0.654	0.305	0.217
NKPD1	0.312	0.56	0.308	0.392	0.334	0.593	0.238	0.799	0.305	0.054
RAB36	0	0	0.77	1.287	0.223	0.237	0	0	0.731	0.652
ARRDC4	0.062	0	0.975	2.182	0.056	0.178	0	0	0.122	0.326
RBP7	0.375	0.125	0.411	0.448	0.111	0.415	0.416	0.145	0.914	0.543
FAM108B1	0.125	0.311	0.565	0.336	0.389	0.297	0.416	0.145	0.67	0.652
ZYG11A	0.125	0.187	0	0	1.224	1.84	0.178	0.291	0.061	0
GLDN	0	0	0.821	0.559	0.89	0.297	0	0	0.853	0.489
AGPAT9	0.499	0.809	0	0	0.223	0.178	0.653	0.654	0.244	0.652
CHST6	0.062	0	1.489	2.126	0	0	0	0	0.183	0.054
SUSD2	0.687	0.062	0.205	0.28	0.278	0.89	0.535	0.145	0.67	0.163
LOC151174	0	0	0.051	0.112	0.779	1.424	0.059	0	0.731	0.761
PSD	0.499	0.374	0.359	0.559	0.389	0.415	0.535	0.218	0.244	0.326
RRH	0.562	0.187	0.308	0.224	0.389	0.534	0.653	0.363	0.427	0.272
POLN	0.499	0.125	0.359	0.504	0.334	0.593	0.119	0.145	0.488	0.761
SCG5	0.687	0.809	0.103	0.224	0.111	0.237	0.594	0.363	0.427	0.38
LOC728175	0	0	0.051	0.224	1.224	0.356	0	0	1.158	0.924
RADIL	0.312	0.809	0.051	0.056	0.389	0.593	0.238	0.145	0.914	0.435
ITGA6	0	0.062	0	0	0	0.059	0.059	0.073	0.975	2.717
CLLU1	0.062	0.374	0.257	0.112	1.558	1.246	0.119	0.218	0	0
C9orf66	0.25	0.311	0.667	0.112	0.334	0.593	0.416	0.145	0.427	0.706
C10orf35	0.062	0	1.489	2.294	0	0	0.119	0	0	0
IMP3	0.437	0.125	0.616	0.336	0.389	0.356	0.416	0.145	0.549	0.598
GAR1	0.25	0.249	0.411	0.448	0.334	0.653	0.178	0.436	0.305	0.706
TAF1L	0.375	0.498	0.565	0.392	0.668	0.415	0.535	0.073	0.183	0.272
LOC375196	0.687	0.311	0.154	0.112	0.056	0.297	0.356	0.799	0.67	0.543
IFIT3	0.312	0.498	0.975	0.056	0.223	0.297	0.475	0.654	0.183	0.326
IFIT3	0.312	0.498	0.975	0.056	0.223	0.297	0.475	0.654	0.183	0.326
BAIAP2L1	0.312	0.125	0.77	0.839	0	0.771	0.119	0.218	0.305	0.543
ARL6	0.125	0.56	0.257	0.224	0.445	0.593	0.356	0.291	0.61	0.543
FAM127C	0.437	0.249	0.205	0.28	0.445	0.059	0.475	0.727	0.427	0.706
LOC389458	0.375	0.56	0	0.28	0.389	0.356	0.416	0.509	0.853	0.272
INSM2	1.248	0.125	0.051	0.224	0.278	0.297	1.069	0.218	0.122	0.38
BHLHB9	0.687	0.809	0.051	0	0.723	0.475	0.832	0.436	0	0
CEP44	0	0.249	0.77	0.839	0.389	0.297	0.059	0.654	0.488	0.272
RBFOX2	0.375	0	0	0	0	0.178	0	0	0.914	2.554
TTTY10	0.499	0.187	0.154	0.392	0	0	0.535	0	1.28	0.978
CEBPE	0.375	0.249	0.103	0.28	0.278	0.534	0.238	0.218	0.61	1.141
FCGR3A	0.062	0	0	0	0.501	0.653	0	0	0.488	2.336
CYP2C8	0.312	0.249	0.103	0.224	0.723	0.534	0.832	0.291	0.61	0.163
TMEM236	0.312	0.934	0.308	0.168	0.445	0.356	0.416	0.872	0.122	0.109
CEACAM4	0	0	0	0.056	0	0	0	0	0.244	3.749
FRMD5	0.811	0.125	1.078	0.448	0.612	0.475	0.356	0.145	0	0
MUC1	0.375	0.311	0.565	1.343	0	0.178	0.297	0.073	0.366	0.543
C17orf104	0.562	0.062	0.051	0	0.278	0.297	0.475	0.363	1.097	0.869
SLC45A3	0.062	0	0.359	1.287	0.278	0.297	0.475	0.073	0.305	0.924
IL4I1	0.499	0.498	0.257	0.224	0.056	0.831	0.713	0.073	0.427	0.489
ANKLE1	0.187	0.436	0.154	0.615	0.556	0.475	0.594	0.218	0.67	0.163
C18orf54	0.437	0.374	0.257	0.392	0.167	0.237	0.238	0.291	0.914	0.761
PLAG1	0.25	0.311	0.257	0.559	0.167	0.534	0.653	0.363	0.488	0.489
CA8	0	0	0.308	0.28	1.168	1.068	0.416	0.218	0.183	0.435
WNT2B	0.437	0.125	0.513	1.175	0	0.237	0.297	0.145	0.549	0.598
CPNE7	0	0	0	0.056	1.001	2.433	0	0	0.427	0.163
IQSEC3	0	0	0	0	0	0	0.059	0	1.036	2.988
FMNL2	0.874	0.498	0.154	0.056	0.056	0.059	0.475	0.727	0.427	0.761
PINLYP	0.125	0	0.051	0.28	0.835	0.475	0.297	0.145	0.792	1.087
DYRK3	0.125	0	0.103	0.056	0.056	0.237	0	0	1.463	2.065
PHLDA1	0.125	0.187	0.565	0.224	0.111	0.237	0.178	0	1.89	0.598
SLC52A1	0.874	0.311	0.154	0.336	0.334	0.653	0.594	0.218	0.427	0.217
C12orf61	0.25	0.062	0.205	0.168	0.668	0.653	0.416	0.291	0.427	0.978
IFNA5	0.749	0.436	0.411	0.112	0.167	0.119	0.891	0.436	0.549	0.272
MEIG1	0.25	0.685	0.308	0.559	0.89	0.593	0.178	0.509	0.061	0.109
TRIM16L	0.999	0.311	0.565	0.28	0.223	0.593	0.535	0.291	0.183	0.163
RPS27L	0.437	0.809	0.308	0.112	0.445	0.415	0.297	0.509	0.488	0.326
C1orf21	0.062	0.125	0	0	0.111	0.059	0.059	0	0.853	2.88
PPIL6	0.25	0.187	0.513	1.119	0.389	0.415	0.178	0.581	0.305	0.217
MELK	0	0.187	0.462	0.336	0.111	0	0.059	0.291	0.427	2.282
CDKN1C	0.125	0.249	0.667	0.839	0.445	0.534	0.178	0.073	0.122	0.924
MIXL1	0.187	0.249	0.616	0.336	0	0.059	0.891	0.145	0.914	0.761
FAM222A	0.062	0.374	0.205	0.28	0.835	0.653	0.119	0.218	0.549	0.869
MOGAT2	0	0	1.848	1.511	0.334	0.475	0	0	0	0
EMR2	0	0	0	0	0.835	1.068	0	0	0.366	1.902
UTS2R	0.062	0.125	0.205	0.168	1.057	1.128	0.119	0.145	0.731	0.435
BIRC5	0.062	0.311	0	0	0.056	0	0.059	0.073	1.28	2.336
CISH	0.25	0.187	0.565	0.112	0.111	0.237	0.475	0.436	0.61	1.195
VNN3	0.437	0.374	0.103	0.392	0.334	0.178	0.832	0.363	0.731	0.435
HSF2BP	0.125	0	0.103	0.336	0.278	1.009	0.238	0.145	1.036	0.924
SCN8A	0.187	0.062	1.642	2.07	0	0	0	0	0.183	0.054
HGD	0.312	0.311	0.257	0.336	0.111	0.534	0.416	0.291	1.036	0.598
SERPINE2	0.062	0.125	0	0	0.167	0.178	0	0	0.853	2.825
C22orf24	0.874	0.436	0	0.28	0.111	0.475	1.129	0.581	0.122	0.217
NHLRC1	0	0.125	0.411	0.224	0.056	0	0.059	0.073	1.158	2.119
WDR25	0.312	0.436	0.513	0.559	0.223	0.297	0.535	0.654	0.427	0.272
ALOX12B	0.187	0.56	0.411	0.504	0.835	0.95	0.416	0.145	0.061	0.163
RHOU	0	0	0	0.28	0	0	0	0	0.366	3.586
CAV1	0	0	2.053	2.182	0	0	0	0	0	0
CCDC152	0.062	0	0	0	0	0	0	0	1.402	2.771
MACC1	0.25	0.062	0.667	0.839	0.056	0.059	0.119	0.218	0.61	1.358
LOC100272217	0.312	0.187	0.616	0.839	0.223	0.95	0.594	0.073	0.122	0.326
EXO1	0.375	0.436	0.616	0.056	0.167	0.771	0.416	0.436	0.427	0.543
NINJ1	0.125	0.062	0.513	0.336	0.556	0.297	0.297	0.073	0.792	1.195
EMR1	0.437	0.125	0.154	0.056	0.278	0.534	0.297	0	0.427	1.956
FAM105A	0.062	0	0	0	0.334	0.297	0	0	0.366	3.206
VEGFA	0	0	0.154	0.336	0.278	0.89	0	0	0.549	2.065
FLJ22184	0.125	0.187	0	0	0.334	1.187	0.238	0.291	0.61	1.304
SHB	0	0	0.924	1.734	0.111	0.356	0	0	0.122	1.032
CD2	0	0	2.156	0.671	0.111	0.059	0	0	0.853	0.435
MEIS1	0.125	0.125	0	0	0.111	0.178	0.059	0.145	1.097	2.445
GDF9	0.125	0.56	0.513	0.336	0.501	0.89	0.416	0.436	0.183	0.326
ADAT3	0.125	0.187	1.181	0.895	0.167	0.534	0.178	0.291	0.244	0.489
LCN15	0	0	0.513	1.007	0.668	1.246	0	0	0.427	0.435
TEX14	0.499	0.56	0.411	0.895	0.167	0.356	0.713	0.073	0.244	0.38
MAF	0	0	0	0	0.556	0	0	0	1.951	1.793
ARAP3	0	0	0.103	0.839	0.167	0.178	0.059	0	1.219	1.739
HERC2P4	0.437	0.187	0.462	0.392	0.723	0.831	0.475	0.291	0.244	0.272
ZFP112	0	0	1.796	2.294	0	0	0	0	0.061	0.163
IQCH-AS1	0.562	0	0.359	0.392	0.223	0.771	0.653	0.218	0.488	0.652
PIFO	0.624	0.062	0.975	0.671	0.501	0.593	0.119	0.145	0.305	0.326
WFDC2	0.499	0.374	0.103	0.168	0.501	0.89	0.356	0.436	0.67	0.326
DLC1	0	0.062	0	0	0.111	0.178	0.178	0.145	0.61	3.043
CCL3	0.062	0	0.873	0.056	0.223	0.237	0	0	0.488	2.391
IQSEC2	0	0.187	0.924	1.119	0.445	0.534	0.059	0	0.792	0.272
CTBP2	0.375	0	0	0	0	0.119	0.059	0.073	0.61	3.097
STON2	0.375	0.062	0.103	0.112	0.167	0.534	0.356	0.145	0.853	1.63
NEXN	0.936	0.187	0.308	0.168	0.612	0.178	0.594	0.218	0.488	0.652
C12orf60	0.811	0.374	0.359	0.392	0.334	0.297	0.416	0.291	0.366	0.706
CNGA4	0.811	0.125	0.154	0.615	0.167	0.475	0.653	0.363	0.61	0.38
MIS12	0.437	0.374	1.232	0.392	0.056	0.178	0.297	0.073	0.67	0.652
LOC100271722	0.187	0.125	0.462	0.168	0.612	0.534	0.059	0.291	0.731	1.195
LOC81691	0.187	0.125	0.513	0.559	0.111	0.119	0.178	0.218	0.67	1.684
PLEKHG5	0.25	0.374	0.154	0.112	0	0.059	0.297	0.581	0.853	1.684
PRSS45	0.062	0.187	0.821	0.392	0.501	0.356	0.059	0.073	0.67	1.25
LOC440300	0.562	0.56	0.616	0.895	0	0.119	1.307	0.145	0.061	0.109
NANOGNB	0.811	0.685	0.359	0.28	0.278	0.297	0.356	0.509	0.366	0.435
C17orf53	0.25	0.436	0.719	0.839	0.111	0.297	0.356	0.581	0.305	0.489
MIR548I3	0	0	0.411	0.783	1.224	1.543	0.238	0.073	0.061	0.054
MEP1B	0.562	0.498	0.462	0.224	0.167	0.475	0.594	0.363	0.61	0.435
COL1A2	0	0	0.205	0.112	0	0	0	0	2.987	1.087
PFKFB4	0.562	0.249	0.308	0.504	0.779	0.653	0.297	0.436	0.061	0.543
ZNF732	0.062	0.374	0	0.056	0.501	0.475	0.178	0.218	1.28	1.25
TNK1	0.312	0.623	0.77	0.336	0.334	1.128	0.238	0.654	0	0
SCARF2	0.437	0.498	0.205	0.336	0.89	0.593	0.178	0.218	0.731	0.326
LRRC73	0.375	0.374	0	0.112	0.389	0.237	0.297	0.581	0.853	1.195
PRKAR2B	0.062	0.062	0.205	0.28	0.223	0.119	0.297	0.145	0.792	2.228
NUP210L	0.749	0.249	0.154	0.056	0.056	0.653	1.366	0.436	0.488	0.217
LRRC27	0.562	0.249	0.616	0.448	0.668	0.415	0.356	0.073	0.61	0.435
NOXO1	0.187	0.311	0.411	0.448	0.111	0.712	0.653	0.218	0.731	0.652
B3GALNT1	0.062	0	0.565	1.119	0.612	1.009	0.059	0	0.305	0.706
RGS12	0.624	0.436	0.205	0.448	0.946	0.356	0.891	0.363	0.122	0.054
NWD1	0.187	0.374	0.308	0.671	0.334	0.593	0.475	0.073	0.67	0.761
TP53INP2	0.437	0.374	0.308	0.559	0.389	1.424	0.178	0.363	0.366	0.054
ZFP41	0.749	0.187	0.616	0.504	0.167	0.475	0.297	0.363	0.61	0.489
GFOD2	0.187	0.062	0.975	0.671	0.501	0.712	0.119	0.145	1.036	0.054
P2RY2	0	0	0	0	0.056	0.237	0	0	0.366	3.803
LOC149134	0.25	0	0.359	0.559	0.445	0.831	0.416	0.218	0.244	1.141
ALMS1P	0.749	0.56	0.462	0.448	0.278	0.712	0.535	0.436	0.122	0.163
E2F2	0.874	0.374	0.667	0.28	0.167	0.356	0.119	0.727	0.427	0.489
CBX2	0	0.062	0.051	0.112	0.056	0.593	0	0	0.792	2.825
ZDHHC15	0	0	1.95	2.182	0	0	0	0	0.305	0.054
STEAP3	0.437	0.498	0.667	0.168	0.167	0.415	0	0.073	0.549	1.521
TBC1D15	0.687	0.685	0.462	0.448	0.389	0.178	0.416	0.436	0.305	0.489
CLHC1	0.562	1.121	0.462	0.28	0.334	0.119	0.356	0.872	0.122	0.272
GOLGA6C	0.312	0.311	0.462	0.056	0.556	0.534	0.356	0.218	1.097	0.598
ZNF587B	0.687	0.685	0.257	0.28	0.779	0.534	0.297	0.291	0.366	0.326
CDKL4	0.187	0.062	0	0.056	0.723	0.356	0.178	0.073	1.402	1.467
CALCOCO2	0.125	0.311	0.411	0.504	0.723	0.89	0.178	0.291	0.488	0.598
JAM2	0.25	0.498	1.848	0.504	0.056	0.059	0.238	0.509	0.122	0.435
TMEM91	0.936	0.374	0.513	0.392	0.389	0.356	0.772	0.436	0.244	0.109
LRRIQ4	0.25	0	1.95	0.839	0.556	0.771	0	0	0	0.163
HIATL2	0.375	0.623	0.257	0.727	0.501	0.356	0.178	0.727	0.244	0.543
TUBBP5	0	0	0	0	1.947	2.196	0	0	0.183	0.217
CD163	0	0	0	0	0	0	0.059	0	1.768	2.717
BCORL1	0.187	0.311	0.513	0.336	0.223	0.653	0.594	0.436	0.427	0.869
BTG3	0.125	0.498	0.667	0.28	0.445	0.415	0.119	0.727	0.731	0.543
GZMB	0	0.062	0.051	1.007	0.056	0.059	0	0.073	2.865	0.38
FAM50B	0	0	0.308	0.28	0.056	0	0	0	1.524	2.391
C17orf76-AS1	0.375	0.125	0.411	0.783	0.167	0.297	0.535	0.799	0.366	0.706
DMRTA1	0	0.062	1.335	1.511	0.668	0.593	0.059	0	0.122	0.217
SEC16B	0.062	0	1.694	2.63	0	0	0.059	0	0.122	0
CASKIN1	0.062	0.498	0.205	0.224	0.056	0.119	0.059	0.145	1.951	1.25
ANXA2P2	0.312	0.311	1.181	0.839	0.723	0.297	0.238	0.218	0.183	0.272
SLC2A9	0.187	0	0.308	0.559	0.668	0.297	0.594	0.145	0.792	1.032
PTCHD2	0.936	0.374	0.975	1.063	0	0	0.772	0.363	0	0.109
NR4A1	0.062	0.436	1.335	0.448	0.056	1.602	0.238	0.145	0	0.272
ATF3	0.25	0.56	0.051	0	0.111	0.297	0.059	0.799	1.28	1.195
SLC24A6	0.499	0.747	0.616	0.727	0.334	0.356	0.356	0.145	0.67	0.163
LOC401074	0.437	0.56	0	0.112	0.501	0.475	0.356	0.509	0.853	0.815
GGT8P	0	0	1.489	0.951	1.001	1.009	0	0.073	0	0.109
SPHK1	0.811	0.125	0.257	0.448	0.167	0.297	1.069	0.073	0.366	1.032
LOC100499484	0.499	0.249	0.513	0.504	0.501	0.475	0.594	0.145	0.731	0.435
NYNRIN	0.187	0	0.462	2.126	0.167	0.059	0.059	0.073	0.427	1.087
STAC3	0.562	0.623	0.051	0.056	0.556	0.475	0.297	0.727	0.61	0.706
C3orf74	0.499	0.56	0.411	0.671	0.111	1.306	0.475	0.363	0.061	0.217
PRAF2	0.562	0.374	0.719	0.615	0.835	0.356	0.416	0.291	0.183	0.326
ACOT4	0.437	0.311	0.103	0.224	0.668	0.415	0.297	0.436	0.488	1.304
TMEM176B	0	0	0.924	1.175	0.223	0.831	0	0	0.61	0.924
KCNJ2-AS1	0	0	1.386	1.063	0.111	0.119	0	0	1.036	0.978
SPDYC	0.437	0.125	0.462	0.615	0.278	0.415	0.238	0.654	0.61	0.869
CD1C	0.125	0.187	0.051	0	0.389	0.059	0.356	0.509	0.427	2.608
C9orf43	0.687	0.311	0.975	0.448	0.723	0.297	0.356	0.581	0.122	0.217
PYDC2	0.687	0.685	0	0.112	0.223	0.593	1.426	0.145	0.792	0.054
PHLDB2	0	0	0	0.056	0	0.059	0	0	2.377	2.228
CCHCR1	0	0	1.335	1.007	0.89	0.89	0.059	0	0.488	0.054
TMEM136	0.687	0.498	0.411	0	0.612	0.771	0.119	0.291	0.792	0.543
CD300C	0	0.062	0	0	0.056	0.059	0.059	0	1.829	2.662
MS4A7	0.125	0	0	0	1.669	2.077	0	0	0.061	0.815
TCTE1	0.936	0.747	0.103	0	0.723	0.119	0.594	0.945	0.366	0.217
DHRS3	0.062	0.187	0.565	2.35	0.111	0.119	0.297	0	0.244	0.815
ZNF619	0.499	0.311	0.462	0.504	0.501	0.831	0.713	0.363	0.305	0.272
TEAD1	0.062	0	0	0	0	0	0	0	2.255	2.445
PIGW	0.25	0.187	0.462	0.783	0.556	0.712	0.416	0.218	0.366	0.815
CYTH3	0.312	0.062	0.308	0.504	0.89	1.187	0.416	0.363	0.244	0.489
PREPL	0.375	0.374	0.513	0.392	0.334	0.831	0.594	0.363	0.244	0.761
ACOT1	0.936	0.685	1.129	0.783	0	0	0.594	0.654	0	0
TMEM54	0.187	0	1.796	1.287	0.223	0.119	0.059	0.073	0.549	0.489
PRKG2	0.125	0.062	0	0	0.111	0.237	0.119	0.073	1.341	2.717
ZBTB22	0.25	0.187	0.308	0.336	0.556	0.89	0.178	0.509	1.036	0.543
TIGD3	0.25	0.436	0.873	0.727	0.167	0.297	0.238	0.218	0.61	0.978
MOXD1	0.125	0	0.667	0.895	0.056	0.475	0	0	1.219	1.358
CCDC150	0.499	0	1.129	0.951	0.278	0.356	0.238	0.073	0.731	0.543
PLAUR	0	0	0	0.112	0.389	0.297	0	0	0.853	3.151
TF	0.125	0.125	0.257	0.168	0.445	0.771	0.119	0.145	1.951	0.706
PLXDC2	0	0	0	0	0.668	0.593	0.119	0.073	0.488	2.88
MRGPRD	0.687	0.249	0.103	0.112	0.334	0.356	1.069	0.654	1.097	0.163
LOC100289187	0.25	0.125	0.359	0.448	0.556	0.415	0	0.218	1.585	0.869
IMPG2	0.874	0.187	0.667	0.336	0.501	0.475	0.297	0.509	0.549	0.435
HCN2	0.936	0.747	0.205	0.056	0	0.059	0.475	0.509	0.975	0.869
LINC00426	0	0.436	0.975	1.343	0.389	0.059	0.178	0.872	0.366	0.217
PRR18	0.125	0.062	1.386	2.909	0	0	0.178	0.073	0	0.109
MIR210HG	0.499	0.249	1.078	0.615	0.334	0.95	0.356	0.145	0.183	0.435
GAS7	0.062	0	0.051	0	0.111	0.356	0	0	1.28	2.988
CPT1C	0	0.062	0	0	2.003	2.73	0	0	0	0.054
C3orf27	0.874	0.498	0.257	0.224	0.445	0.593	0.713	0.436	0.488	0.326
PTAFR	0.125	0.062	2.412	0.839	0.223	0.653	0.119	0.145	0.061	0.217
PNMA3	0.499	0.125	0.975	0.504	0.278	0.712	0.297	0.436	0.488	0.543
ZNF385C	0.125	0.125	1.027	1.007	0.723	0.831	0.178	0.218	0.244	0.38
KIAA1324	0	0.249	1.335	2.686	0.111	0	0.119	0.073	0.183	0.109
ATP1B2	0.437	0.996	0.154	0.168	0.167	0.534	1.01	0.363	0.67	0.38
LPCAT2	0	0.125	0.051	0	0.278	0.593	0.059	0	0.366	3.423
CEL	0.499	0.436	0.257	0.504	0.556	0.534	0.832	0.291	0.61	0.38
TMEM86A	0.062	0	0.667	1.119	0.556	0.831	0	0.073	0.67	0.924
CELF1	0.562	0.311	0.565	0.224	0.556	0.593	0.416	0.436	0.914	0.326
BCL2L15	0.499	0.374	0.924	0.336	0.223	0.534	0.594	0.436	0.549	0.435
S100A2	0	0	1.283	1.958	0.167	0.059	0	0.073	0.427	0.978
LOC100130275	0	0	0.308	0.112	0.835	1.543	0	0	1.28	0.869
RIN1	1.186	0.311	0.462	0.559	0.056	0.771	0.832	0.145	0.305	0.326
IL17C	0.749	0.249	0.257	0.28	0.612	0.119	0.297	0.218	1.524	0.652
LIPN	0	0.062	0	0	0.278	0.475	0	0.145	1.28	2.717
HK3	0.375	0.374	0.154	0.112	0.89	1.306	0.178	0.218	0.427	0.924
LOC728431	0.312	0.249	0.513	0.559	0.501	0.712	0.653	0.436	0.427	0.598
GP6	0	0	0.411	0.336	0.278	0.178	0.059	0.073	2.377	1.25
LOC644189	0.811	0.374	0	0	0.111	0.119	1.01	0.727	1.158	0.652
VIL1	0.687	0.56	0.103	0.112	0.111	1.068	1.01	0.436	0.67	0.217
MYCN	0.25	0.187	0	0	0.056	0.356	0.178	0.218	0.853	2.88
FGF14-AS2	0.25	0	1.54	0.951	0	0.059	0.178	0	0.914	1.087
CKLF	0	0.311	2.053	0.28	0.167	0.653	0.178	0.363	0.61	0.38
FOSL2	0	0	0	0.056	0.389	0.415	0.059	0	0.549	3.532
GSDMB	0.749	0.374	0.205	0.392	0.445	0.415	0.416	0.654	0.975	0.38
YAP1	0.874	0.934	0.154	0.112	0.223	0.297	1.188	0.218	0.792	0.217
KCNH4	0.437	0.062	1.181	0.839	0.501	0.95	0.178	0	0.427	0.435
HHLA2	0.375	0.062	0.873	0.671	0.278	0.297	0.059	0.145	1.219	1.032
RETN	0.062	0.062	0	0	0.056	0.119	0	0	0.427	4.292
GLRX	0	0	0.154	0.168	0.278	0.059	0.119	0	1.524	2.717
RBM11	0	0	1.694	1.678	0	0	0.059	0	0.67	0.924
HDGFRP3	0.062	0	0.154	0	0.278	0.237	0	0	1.036	3.26
GNLY	0.25	0.125	0.051	0.056	0.779	2.018	0.178	0.073	0.792	0.706
TCEB3C	0.125	0.125	0.154	0.336	0.501	1.602	0.119	0	1.036	1.032
FOXD4L1	0.749	0.374	0.359	0.168	0.167	0.89	0.653	0.727	0.183	0.761
LRP2BP	0.687	0.623	0.257	0.112	0.334	0.297	1.01	0.727	0.549	0.435
USP32P2	0.187	0.436	1.694	0.504	0.278	0.415	0.178	0.145	0.488	0.706
HIST1H3F	0	0.062	0.411	0.112	0	0	0	0.291	0.792	3.369
MARK2P9	0.437	0.249	0.513	0.168	0.167	0.593	0.891	0.581	0.792	0.652
GALNT9	0	0	0	0	1.725	2.196	0	0	0.853	0.272
PPP5D1	0.687	0.747	0.513	0.839	0.389	0.712	0.238	0.291	0.305	0.326
ENPP5	0.874	0.56	0.924	0.727	0.056	0.059	0.891	0.727	0.122	0.109
PBX1	0.25	0.062	0	0	0.111	0.059	0.178	0	0.975	3.423
GPR151	1.498	0.187	0.257	0.224	0.111	0.356	1.01	0.145	0.244	1.032
ADPRHL1	0.437	0.436	0.719	0.671	0.723	0.356	0.356	0.073	0.914	0.38
DQX1	0.936	0.374	0.154	0.168	0.612	0.534	0.832	0.727	0.244	0.489
TIMD4	0	0.062	0	0	0	0	0.059	0	1.585	3.369
OCRL	0.375	0.623	0.667	0.559	0.445	0.89	0.119	0.436	0.366	0.598
OSCP1	0.811	0.747	0.462	0.839	0.223	0.297	0.832	0.145	0.244	0.489
LRRC33	0.375	0.498	1.027	0.112	0.389	0.415	0.535	0.363	0.67	0.706
HSD17B14	0.874	0.685	0.205	0.559	0.389	0.534	0.891	0.799	0	0.163
SLC35E4	0.999	0.249	1.129	0.727	0.111	0.297	0.238	0.581	0.61	0.163
CD276	0.562	0.436	0.77	0.727	0.445	0.415	0.475	0.509	0.549	0.217
CYHR1	0.687	0.685	0.359	0.448	0.556	0.534	0.356	0.436	0.61	0.435
LOC100506888	0.125	0.125	0.051	0.056	0.723	1.602	0.416	0.073	0.914	1.032
PLA2G10	0.25	0	0.051	0	0.556	0.771	0.119	0.073	2.377	0.924
LSM11	0.499	0.685	1.078	0.615	0.223	0.237	0.475	0.581	0.244	0.489
GPR45	0.25	0.062	0.359	0.839	0.278	0.237	0.891	0.073	1.219	0.924
BTN1A1	0.062	0	1.591	2.35	0.111	0.119	0.059	0	0.305	0.543
STAP2	0.437	0.062	0.051	0.056	1.502	1.306	0.059	0.073	0.731	0.869
MMP21	0.624	0.747	0.257	0.28	0.668	0.475	0.713	0.509	0.549	0.326
RASGRP3	0	0.249	0.667	0.504	0.556	0.89	0.178	0.363	0.549	1.195
OSBPL1A	0	0	0	0	0.223	0.119	0	0	0.853	3.966
MIAT	0.25	0	1.437	1.287	0.445	0.237	0.119	0	0.366	1.032
LRGUK	0.624	0.934	0.411	0.392	0.445	0.178	0.713	0.509	0.488	0.489
KHDC1	0.749	0.125	0.667	0.168	0.779	0.475	0.416	0.145	0.792	0.869
HTRA4	0.375	0	0.051	0.056	0.779	0.593	0.119	0	1.585	1.63
RGS18	0.312	0.187	0.308	0.504	0.334	0.356	0.238	0.291	0.488	2.173
SFN	0.624	0.249	0.719	0.559	0.612	0.534	0.238	0.436	0.731	0.489
H2AFB1	0.437	0.498	0.103	0.336	0.723	0.771	0.535	0.145	1.158	0.489
TUBB3	0.25	0.125	0.205	0	1.28	2.73	0.297	0.145	0.122	0.054
FOXD4L6	0.624	0.311	0.154	0.392	0.167	0.95	1.307	0.218	0.488	0.598
PTP4A3	0	0.125	0.051	0.056	0	0.119	0.119	0.073	1.463	3.206
SLC5A2	0.999	0.56	0	0.336	0.445	0.415	0.713	0.654	0.549	0.543
TGOLN2	0.687	0.623	0.513	0.392	0.501	1.068	0.535	0.363	0.427	0.109
LRRC6	0.312	0	0.205	0.056	1.836	1.602	0.059	0	0.61	0.543
TTN-AS1	0.062	0	0.565	0.671	0.445	0.771	0	0	1.463	1.25
IL6ST	0.312	0.125	0.719	0.392	0.501	0.415	1.129	0.218	0.549	0.869
FOXD4L5	0.811	0.436	0.257	0.392	0.278	1.128	0.891	0.291	0.427	0.326
LYZL4	0.25	0	0	0	1.725	3.145	0.119	0	0	0
DHCR24	0.187	0.996	0	0	0	0.059	0.475	0.654	0.914	1.956
STXBP5-AS1	0.687	0.498	0.154	0.112	0.111	0.415	0.238	0.654	0.914	1.467
MAB21L1	0.562	0.187	0.565	0.783	1.057	1.246	0.653	0.145	0	0.054
CDR1	0.187	0.062	0	0.112	0.111	0.059	0.119	0	2.865	1.739
GEM	0	0	0.565	0.168	2.114	1.899	0	0	0.183	0.326
PTENP1	0.999	0.747	0.719	0.336	0.556	0.356	0.238	0.291	0.427	0.598
LOC494558	0.562	0.747	0.205	0.28	0.556	0.356	0.832	0.218	0.914	0.598
LOC729678	0.499	0.187	1.694	0.671	0.278	0.534	0.238	0.363	0.488	0.326
MYLPF	1.248	0.062	0.308	0.504	0.167	1.009	0.356	0.363	0.61	0.652
ANGPT2	0	0	0	0	0	0.059	0	0	2.56	2.662
VANGL2	0.062	0	1.745	2.686	0.111	0	0	0	0.244	0.435
KIF24	0.437	0.436	0.821	0.615	0.334	0.119	1.307	0.581	0.366	0.272
FAM86B3P	0.687	0.747	0.975	0.504	0.278	0.415	1.01	0.509	0	0.163
MAGED4	0.125	0.125	0	0	0.167	1.009	0.178	0.073	1.768	1.847
MSRB3	0.062	0.062	0	0.056	0.223	0.119	0	0	1.402	3.369
APOBEC3H	1.186	0.934	0.359	0.336	0.223	0.059	0.832	0.509	0.427	0.435
C8orf44	0.624	0.996	0.513	0.448	0.278	0.653	0.535	0.727	0.366	0.163
CLDN25	0.874	0.374	0	0.056	0.278	0.831	1.188	0.654	0.67	0.38
FBP1	0	0	1.335	1.455	0.111	0	0	0	0.67	1.739
SRXN1	0.25	0.062	0.975	1.958	0	0.059	0.059	0.363	0.67	0.924
NPTN	0.499	0.311	0.513	0.224	0.723	0.712	0.713	0.509	0.305	0.815
C21orf56	0.874	0.872	0.513	0.448	0.167	0.534	0.772	0.291	0.366	0.489
BMS1P6	0.811	0.498	0.411	0.559	0.445	1.128	0.594	0.073	0.427	0.38
SDC3	0	0	0.154	0.168	0.111	0.237	0	0	1.402	3.26
FAM57A	0.312	0.374	1.54	1.231	0.056	0.178	0.713	0.654	0.061	0.217
LGI4	0.437	0.311	0.103	0.448	0.835	1.365	0.178	0.581	0.427	0.652
LINC00663	0.562	0.436	0.565	0.448	0.668	0.415	0.535	0.291	0.549	0.869
LOC729970	0	0	1.232	1.846	0.556	1.128	0	0	0.427	0.163
CA1	0	0	0	0.056	0	0	0	0	4.267	1.032
IL13	0.811	0.56	0.103	0	0.556	1.068	0.891	0.727	0.427	0.217
KBTBD13	0.811	0.187	0.051	0.28	0.111	0.593	0.891	0.727	0.792	0.924
ESRP2	0.999	0.436	0.411	0.895	0.278	0.297	0.832	0.509	0.122	0.598
IGFBP7	0	0.062	0	0	0	0	0.119	0	0.914	4.292
PTGER2	0.187	0	0	0	0.111	0.178	0.059	0	0.67	4.184
GHRL	0.375	0.436	0.565	0.895	0.445	0.593	0.178	0.291	0.853	0.761
LOC401109	0	0.062	0.975	1.063	0.389	0.297	0.119	0	0.975	1.521
CUZD1	0.936	0.747	0.462	0.336	0.167	0.119	0.891	0.654	0.549	0.543
LRRC39	0.936	0.374	0.565	0.392	0.501	0.475	0.594	0.581	0.61	0.38
VENTX	0	0	0	0.056	0	0.178	0.119	0	2.621	2.445
ADD2	0.125	0	0	0	0.389	0.297	0.297	0.073	2.072	2.173
FLJ42351	0.562	0.498	0.975	0.671	0.278	0.356	0.653	0.218	0.731	0.489
ZSCAN12P1	0.062	0.125	0.051	0.28	0.501	0.356	0.178	0.291	2.011	1.576
GAL3ST4	0.062	0.062	0.257	0.783	0.779	1.662	0.356	0	0.61	0.869
DAZL	0.562	1.432	0.154	0	0	0	0.951	1.09	1.036	0.217
OBSL1	0.062	0	0	0	0.111	0.178	0.059	0	1.402	3.64
ID2	0.125	0.187	0	0	0.612	0.89	0.238	0.145	1.036	2.228
EPHA1	0.936	0.623	0.205	0.336	0.445	0.475	0.951	0.363	0.427	0.706
TECTA	0.125	0.747	0.257	0.336	0.723	0.712	0.594	0.509	0.975	0.489
LIPT1	0.312	0.311	0.924	0.559	0.89	0.593	0.475	0.291	0.244	0.869
NR1H3	0.187	0.623	0.411	0.168	0.167	0.237	0.297	0.363	1.28	1.739
KIF11	0.312	0.498	0.667	0.336	0.612	0.712	0.238	0.872	0.305	0.924
LOC100131067	0.312	0.56	0.821	0.28	1.28	1.128	0.356	0	0.305	0.435
TCEB3CL	0.187	0.125	0	0.112	0.668	1.602	0.356	0	1.402	1.032
C21orf67	0.562	0.374	0.821	0.671	0.334	0.712	1.01	0.363	0.366	0.272
HNRNPA3P1	0.437	0.436	0.565	0.392	0.835	0.653	0.594	0.436	0.975	0.163
TPX2	0.187	0.062	0.154	0.112	0.278	0.059	0	0	1.646	2.988
NME1	0.187	0.436	0.257	0.224	0.389	0.297	0.713	0.654	1.463	0.869
SDC1	0	0	0	0	0	0	0	0	3.048	2.445
DUSP4	0.062	0	3.388	0.504	0.223	0.237	0	0.145	0.61	0.326
GAPDHS	0.811	0.685	0.411	0.448	0.056	0.534	1.069	0.436	0.61	0.435
RARRES2	0.437	0.311	0.359	0.112	0.89	0.831	0.297	0.218	1.28	0.761
DDI2	0.375	0.436	0.462	0.392	0.612	0.771	0.594	0.654	0.549	0.652
PLAC8L1	0.375	0.56	0.359	0.28	0.445	0.831	0.713	0.727	0.61	0.598
SLC19A1	0	0.062	0.667	0.615	0.501	0.059	0.178	0	1.463	1.956
FAM72D	0.312	0.249	0.308	0.168	0.445	0.475	0.356	0.218	0.853	2.119
FAM86DP	0.312	0.374	1.283	1.846	0.223	0.653	0.416	0.291	0	0.109
ARHGEF39	0.375	0.187	0.565	0.28	0.278	0.297	0.653	0.363	1.097	1.413
LOC613038	0.687	0.187	0.257	0.671	0.445	0.831	0.594	0.363	0.549	0.924
CRHBP	0	0.062	0	0	0.167	0.178	0	0	1.646	3.477
PSD3	0	0	2.566	2.686	0	0	0	0	0.061	0.217
PIWIL2	0.499	0.436	0.257	0.448	0.668	0.534	0.713	0.654	0.731	0.598
KCTD15	0	0.062	0	0	0.223	0.237	0	0.073	1.036	3.912
HAVCR2	0.687	0.249	0.257	0.056	0.334	0.297	0.713	0.145	1.341	1.467
PDCD1LG2	0.187	0.498	1.335	1.846	0.389	0.119	0.356	0.145	0.183	0.489
BCO2	0.811	0.498	0.308	0	0.167	0.237	0.891	1.09	0.731	0.815
SPNS3	0	0	0	0	0.111	0.119	0	0	0.488	4.836
ZNRF1	0.125	0.062	0	0.056	0.056	0.297	0.059	0.073	0.914	3.912
LILRB3	0.437	0.311	0.359	0.504	0.334	0.712	0.535	0.291	0.61	1.467
ALDH3A1	0.624	0.436	0.205	0.056	1.28	1.424	0.535	0.363	0.488	0.163
FNIP2	0.125	0.125	0	0.168	0.278	0.178	0.238	0	1.097	3.369
LOC730091	0.187	0	0.616	0.224	0.167	0.534	0.475	0.073	1.89	1.413
CD7	0.437	0	0.205	0.336	0.612	0.475	0.416	0.145	0.731	2.228
ARHGAP23	0	0	1.437	2.574	0.167	0	0.119	0	0.427	0.869
CATSPERG	1.311	0.498	0.411	0.168	0.556	0.712	1.01	0.436	0.061	0.435
HIST3H2A	0.125	1.058	0	0	0.111	0.237	0.416	0.509	0.914	2.228
PAPLN	0	0.062	0.308	0.951	1.335	2.018	0.059	0	0.488	0.38
FAIM	1.061	0.374	0.924	0.839	0.278	0.297	0.475	0.581	0.61	0.163
OMG	0.624	0.56	0.257	0.392	0.835	0.237	0.475	0.945	0.792	0.489
PPIEL	0.062	0	0.411	0.839	0	0.237	0.238	0.145	1.341	2.336
TBC1D30	0.312	0.187	0.205	0.615	0.445	0.178	0.059	0	1.28	2.336
ZMYND12	0.687	0.187	0.462	1.063	0.278	1.365	0.535	0.436	0.122	0.489
VSIG10L	0.25	0.374	0.924	0.28	0.779	1.068	0.535	0.145	0.731	0.543
PHOSPHO2	0.936	0.747	0.411	0.559	0.278	1.068	0.297	0.581	0.488	0.272
GNRH1	0.811	0.996	0.565	0.168	0.167	0.237	0.951	1.163	0.366	0.217
KRI1	0.437	0.498	0.77	0.504	0.334	0.593	0.416	1.017	0.427	0.652
ITPRIPL2	0	0	0.667	0.615	0.612	0.95	0	0	1.341	1.467
DHRS4-AS1	0.25	0.249	0.77	1.063	0.389	0.653	0.475	0	0.61	1.195
SDCCAG3	0.811	0.498	0.308	0.448	1.001	1.246	0.713	0.291	0.122	0.217
FGF22	0.811	0.934	0.77	0.28	0.056	0.356	1.307	0.799	0.183	0.163
WDR53	0.999	0.56	0.616	0.28	0.501	0.475	0.653	0.872	0.488	0.217
TSPAN10	0.25	0.187	1.078	0.839	0.835	1.662	0.356	0.218	0.183	0.054
SKP1P2	0.375	0.498	0.719	0.839	0.835	0.653	0.297	0.581	0.488	0.38
XKR9	1.373	1.058	0	0.168	0.111	0.119	1.426	1.017	0.122	0.272
THSD1	1.186	0.623	0.103	0.504	0.334	0.771	0.535	0.727	0.67	0.217
TTC7B	0	0.062	1.078	2.182	0	0.119	0.119	0	0.427	1.684
LOC100134259	0.125	0.249	1.129	0.671	0.223	0.475	0.238	0.581	0.792	1.195
NTN3	0.999	0.623	0.411	0.671	0.111	0.831	0.178	0.073	0.914	0.869
STK31	1.373	1.058	0.257	0.504	0	0.237	0.653	0.799	0.427	0.38
ZC2HC1B	0.499	0.498	0.051	0.112	0.723	0.653	0.653	0.436	1.036	1.032
HSF4	0.25	0.498	0.411	0.336	0.89	1.246	0.119	0.145	0.549	1.25
AP4B1-AS1	1.124	0.436	0.257	0.336	0.723	1.009	0.832	0.509	0.305	0.163
FLJ40852	0.25	0.498	0.411	0.615	0.556	0.712	0.178	0	1.28	1.195
SYNGR1	0	0	0.565	0.392	0	0.059	0	0	1.585	3.097
PON2	0	0	2.874	1.622	0.056	0	0	0	0.549	0.598
TRIM9	0.125	0.374	1.129	2.126	0.445	0.534	0.119	0.145	0.488	0.217
SNCA	0.25	0	0.411	0.336	1.168	0.415	0.059	0	0.731	2.336
C2orf74	0.999	1.121	0.719	0.615	0.278	0.593	0.713	0.509	0.122	0.054
HJURP	0.187	0	0	0	0.111	0.119	0.238	0	0.67	4.401
PCDHB15	1.373	0.623	0	0.28	0.501	0.475	1.188	0.363	0.549	0.38
ZNF628	0.749	0.56	0.667	0.671	0.501	0.593	0.475	0.436	0.488	0.598
IGFBP6	0	0	0.513	1.175	0.111	0	0	0	1.768	2.173
ERG	0.125	0.062	0	0	0	0.059	0	0	0.67	4.836
JUN	0.375	0.187	0.308	0.615	0.334	0.534	0.594	0.363	0.975	1.467
LTC4S	0.687	0.436	0.462	0.112	0.278	0.178	0.178	0	1.097	2.336
CAMTA1	0.125	0.187	1.796	1.399	0	0	0.119	0	1.28	0.869
PTK7	0.062	0	0	0.112	0	0.178	0.178	0.073	0.61	4.564
IGBP1P1	0.499	0.809	0.308	0.615	0.501	0.831	0.713	0.363	0.488	0.652
RNF38	0.499	0.436	0.257	0.727	0.612	0.89	0.297	0.363	0.67	1.032
COMTD1	0.187	0.374	0.616	1.287	0.056	0.534	0.535	0.799	0.853	0.543
C16orf59	0.187	0.311	0.205	0.727	0.835	0.712	0.891	0.363	0.853	0.706
SLC25A14	0.499	0.56	0.462	0.671	0.668	0.771	1.01	0.436	0.183	0.543
ACTR3C	0.375	0.436	1.283	0.839	0.779	0.593	0.178	0.581	0.305	0.435
SPC24	0.25	0.685	0.051	0.224	0.167	0.178	0.475	0.291	0.61	2.88
HYAL3	0.687	0.125	1.181	0.504	0.501	0.653	0.356	0.291	0.427	1.087
NOXRED1	0.562	0.747	0.308	0.504	1.057	0.712	0.119	0.291	0.427	1.087
PCDHB13	0.687	0.311	0	0.504	0.501	0.356	0.238	0.145	1.768	1.304
TAGLN	0.624	0.498	0.154	0.056	0.223	0.356	0.951	0.727	1.524	0.706
MTMR11	0.749	0.498	0.103	0.224	0.389	0.297	0.772	0.363	1.341	1.087
WDR38	0.999	0.623	0.205	0.615	0.445	0.297	1.485	0.218	0.61	0.326
FAM167B	1.124	0.996	1.283	0.671	0	0.059	1.01	0.509	0.122	0.054
LOC100507206	1.436	1.432	0	0	0	0	1.842	1.017	0	0.109
PLEKHA8P1	0.187	0.062	0.359	0.392	0.946	0.89	0.297	0	1.463	1.25
NDUFC1	0.874	0.56	0.359	0.392	0.668	0.95	0.238	0.363	0.853	0.598
NACAD	0.062	0	2.515	2.853	0.111	0.119	0.059	0.145	0	0
LOC284023	0.749	0.436	0.821	0.727	0.501	0.534	0.535	1.163	0.183	0.217
PYGL	0.062	0.125	0	0.336	0.111	0.059	0	0	0.67	4.51
DDTL	1.436	0.685	0	0.056	0.835	0.771	0.951	1.09	0	0.054
ZNF521	0.062	0.062	1.489	0.839	0.056	0	0	0.145	0.731	2.499
C22orf43	0.499	0.685	0.051	0.448	1.224	1.128	0.594	0.436	0.549	0.272
GSTO2	0.437	0.436	0.616	1.231	0.556	0.95	0.416	0.073	0.366	0.815
REV1	0.687	0.809	0.616	0.392	0.389	0.712	0.178	0.945	0.853	0.326
LEPREL2	0.062	0.062	1.642	1.119	0.389	0.297	0	0	0.549	1.793
C12orf75	0.25	0.062	0	0	0.167	0	0.178	0	1.89	3.369
LOC100616530	1.248	0.623	0.308	0.224	0.556	0.95	0.832	0.654	0.305	0.217
ERCC6L	0	0	0.667	1.287	1.502	1.662	0	0.073	0.183	0.543
GPNMB	0	0	0	0	0	0	0	0	2.133	3.803
PRNP	0.499	0.934	0.205	0.783	0.779	0.653	0.535	0.363	0.427	0.761
ANLN	0	0.125	0.051	0	0	0.178	0	0	0.427	5.162
ACY3	0.187	0.062	2.464	1.343	0.056	0.119	0.178	0	0.61	0.924
DAB2	0.062	0	0	0.168	0.167	0.178	0.059	0.073	1.28	3.966
BPI	0	0.062	0	0.112	3.06	2.018	0.059	0	0.427	0.217
C10orf47	0.062	0.062	0	0	0.167	0	0.059	0.073	1.036	4.51
ETNK2	0.624	0.311	1.796	2.294	0	0.059	0.119	0.218	0.061	0.489
LOC339807	0.562	0.311	0.308	0.448	0.334	0.475	0.594	0.145	1.829	0.978
APOPT1	0.312	0.498	0.873	0.839	0.946	0.475	0.594	0.581	0.488	0.38
MMP9	0.062	0	0	0	0.278	0	0	0	4.998	0.652
ST6GAL2	0	0	0	0.056	0.056	0.297	0.297	0.073	1.463	3.749
LOC728730	0.187	0.249	0.616	0.392	0.723	0.356	0.238	0.509	1.585	1.141
VN1R5	0.936	0.311	0.205	0.056	1.224	0.534	0.594	0.799	0.853	0.489
GEMIN8P4	0.562	0.934	0	0.224	0.89	0.95	0.475	0.363	0.853	0.761
HOXA6	0.187	0	0	0	0.445	0.119	0.119	0.073	1.707	3.369
SMO	0.187	0.187	0	0.168	0.389	0.712	0.297	0	2.072	2.01
KLHL25	0.187	0	1.027	1.399	0.501	0.89	0.475	0.509	0.549	0.489
AREG	0.437	0.062	0.051	0	0.056	0	0.297	0.073	2.987	2.065
KCNN3	1.998	0.374	1.078	0.168	0.056	0.297	1.366	0.291	0.244	0.163
AOC2	0.312	0.56	0.719	0.839	0.668	0.89	0.594	0.727	0.305	0.435
SEMA6C	0	0.56	0.411	0.615	0.278	0.771	0.178	0.363	1.036	1.847
OR2A20P	0	0	2.926	2.853	0	0	0.119	0	0.061	0.109
HOXA3	0.499	0.311	0.205	0.056	0.167	0.237	0.119	0.509	1.036	2.934
CRHR1-IT1	0.375	0.747	0.565	0.448	0.612	1.068	0.772	0.727	0.488	0.272
F5	0.375	0.311	0.513	0.336	1.224	0.297	1.188	0.509	0.67	0.652
METTL7B	0.624	0.685	0	0	0.111	0	0.891	0.363	1.829	1.576
P2RY11	1.061	0.56	0.205	0.168	0.556	0.712	0.772	1.09	0.305	0.652
LOC100130992	1.436	0.56	0.205	0.224	0.445	0.297	1.188	0.145	0.549	1.032
LOC338817	0.062	0.125	0.667	0.559	0.056	0.475	0.059	0	2.072	2.01
ASPM	0.125	0.374	0.051	0.112	0.223	0.059	0.178	0.436	1.219	3.314
LMTK3	0.062	0	0.103	0.448	1.28	0.95	0.119	0.291	1.158	1.684
MEF2BNB	0.936	0.498	0.77	0.224	0.501	0.89	0.772	0.581	0.61	0.326
MYL6	0.499	0.56	0.565	0.392	0.501	0.475	0.891	0.581	1.158	0.489
KRT10	1.311	0.498	0.257	0.504	0.111	1.246	1.485	0.073	0.305	0.326
CDH3	0.499	0.311	0.359	0.28	0.835	0.534	0.713	0.581	1.463	0.543
SNX33	0.25	0.249	1.437	1.063	0.89	0.415	0.416	0.218	0.366	0.815
FSIP1	0.624	0.311	0.462	0.727	0.89	0.831	1.069	0.581	0.305	0.326
C8G	0.687	0.249	0.051	0.392	0.334	0.712	0.416	0.363	1.951	0.978
ALDH7A1	1.061	0.685	1.181	0.839	0	0.119	0.891	0.581	0.244	0.543
S100P	0.187	0.125	0.205	0.224	1.613	0.771	0	0.073	0.61	2.336
FSTL3	0.375	0.187	0.513	0.559	0.835	1.721	0.119	0	0.914	0.924
TNFRSF6B	0.811	0.747	0.154	0.504	0.501	0.297	0.951	0.581	0.792	0.815
LOC100505761	0.499	0.56	0.616	0.615	1.057	0.593	0.356	0.727	0.427	0.706
MICALL2	0.936	0.187	0.411	0.783	0.556	1.009	0.238	0.145	0.914	0.978
CD300A	0	0	0.103	0.168	0.389	0.89	0.059	0	0.975	3.586
PPEF2	1.124	0.747	0.616	0.671	0.501	0.415	0.535	0.727	0.731	0.109
CCIN	1.248	0.56	0.205	0.727	0.167	0.178	1.069	0.654	0.61	0.761
HIST1H3H	0.749	0.996	0.462	0.28	0.167	0.237	0.594	1.235	0.975	0.489
PDIA2	0.999	0.187	0.667	0.28	0.334	0.712	0.713	0.218	0.67	1.413
NEIL3	0.187	0.249	0.103	0.112	0.334	0.653	0.059	0.145	0.122	4.238
LOC401320	0.375	0.56	0.462	0.615	0.556	0.712	0.713	0.509	1.158	0.543
TGFB1I1	0.437	0.374	1.129	2.518	0.223	0.178	0.297	0.363	0.305	0.38
LOC643733	0.062	0	0.257	0.056	0.556	0.178	0.059	0.145	2.56	2.336
CRYBA4	0	0	3.798	2.238	0	0	0	0	0.122	0.054
KIAA1211	0	0	0	0	0.056	0.119	0	0	1.585	4.455
ECHDC3	0.499	0.56	0.975	1.063	0.278	0.534	0.535	0.654	0.305	0.815
PARM1	0	0.062	0	0	0.111	0.059	0.059	0.145	2.743	3.043
CHRNB1	0	0.249	2.515	2.797	0.111	0.178	0.059	0.073	0.244	0
IGSF9	0.25	0.062	0	0.112	1.669	2.671	0	0.073	0.792	0.598
ZNF534	1.623	0.685	0.154	0.112	0.334	0.593	0.891	1.09	0.366	0.38
C19orf80	0.562	0.872	0.359	0.448	1.001	1.958	0.416	0.436	0.122	0.054
C11orf75	0.437	0.498	0.719	0.839	0.056	0.356	0.178	0.654	0.488	2.01
GP1BA	0.125	0.062	0.051	0.112	0.167	0.119	0	0.073	2.865	2.662
HTR6	0.687	0.187	0.359	0.392	0.835	1.128	0.475	0.291	1.341	0.543
BAMBI	1.623	2.366	0	0	0	0.059	0.832	1.308	0	0.054
TSC22D2	0.999	1.058	0.205	0.28	0.946	0.534	0.535	0.872	0.61	0.217
CATSPER3	0.562	0.56	0.103	0.615	0.278	0.653	1.069	0.654	0.731	1.032
ASMT	0.999	0.747	0.051	0.112	1.168	1.187	0.951	0.291	0.427	0.326
PCNAP1	1.248	0.56	0.359	0.392	0.389	0.653	1.545	0.727	0.061	0.326
SLC39A5	0.936	0.249	0.513	0.112	0.334	0.653	0.653	0.509	1.219	1.087
CCNE2	0.562	0.498	0.667	0.336	0.111	0.237	0.951	0.872	0.792	1.25
EPB41L2	0	0	0.308	0.28	0.056	0.059	0	0	2.804	2.771
CITED2	0.749	0.56	0.308	0.448	0.89	0.89	0.951	0.218	0.67	0.598
C19orf77	0.811	0	0.051	0	2.281	2.671	0.356	0.073	0	0.054
JPX	0.187	0.125	0.205	0.168	1.947	2.374	0.059	0.363	0.549	0.326
C2orf27A	0.562	0.436	0.975	0.727	0.723	0.475	1.069	0.872	0.305	0.163
ARIH2OS	1.248	0.498	0.359	0.392	0.501	0.89	0.832	0.218	1.158	0.217
LCOR	0.375	0.809	0.513	0.448	0.556	0.771	0.891	0.799	0.67	0.489
UBOX5	0.562	0.498	0.616	0.895	0.668	0.653	0.416	0.291	0.853	0.869
CD33	0	0	0	0	0.223	0.059	0.059	0	0.67	5.325
TRIM3	0.749	0.685	0.719	0.727	0.556	0.831	0.653	0.727	0.366	0.326
CDKL3	0.437	0.872	0.975	0.392	0.389	0.475	0.535	0.872	0.853	0.543
SERAC1	0.811	0.685	0.821	0.951	0.111	0.059	0.297	1.381	0.305	0.924
RAB19	0.25	0.187	0.257	0.392	0.779	1.484	0.238	0.218	0.975	1.576
RNF157	0.437	0.747	0.051	0	0.111	0.119	0.297	1.308	1.829	1.467
LBX2-AS1	1.311	0.623	0.359	0.448	0.334	0.831	0.891	0.654	0.549	0.38
TROAP	1.748	0.809	0.359	0.727	0	0	0.713	0.291	0.549	1.195
DCBLD1	0	0	1.848	2.741	0	0.059	0	0	0.61	1.141
CCL4	0.187	0	0.975	0	1.335	0.534	0.178	0	2.926	0.272
ANPEP	0.062	0.187	0	0	1.113	0.95	0.059	0	0.67	3.369
THAP5	0.687	0.685	0.924	0.615	0.223	0.534	0.653	0.581	0.427	1.087
ASB9P1	0.936	0.436	0.257	0.895	0.556	0.297	1.307	0.872	0.488	0.38
ZNF575	0.687	0.374	0.411	0.392	1.224	1.128	0.535	0.799	0.427	0.489
FAM22D	0.562	0.311	0.77	0.336	0.779	0.475	0.356	0.145	1.646	1.087
LOC100128505	1.311	0.249	0.411	0.392	1.057	0.831	0.713	0.218	0.853	0.435
PRTFDC1	0	0.062	0.308	0.168	1.057	0.95	0	0	2.621	1.304
SLC9C1	0.936	0.934	0.154	0	0.223	0.297	1.01	1.889	0.488	0.543
MND1	0	0.187	0.359	0.615	1.113	1.068	0	0.218	0.366	2.554
ACTRT3	0.562	0.498	1.745	0.895	0.334	0.831	0.713	0.145	0.183	0.598
CTAGE6P	0.811	0.498	0.77	0.615	0.779	0.712	0.535	0.218	0.914	0.652
MMP23B	1.436	1.058	0	0.056	0.445	0.297	0.951	0.872	0.792	0.598
SCML2	0.187	0	0.411	0.168	1.391	2.136	0.297	0.145	0.305	1.467
EHBP1	0.499	0.249	1.129	1.063	0.723	0.297	0.891	0.145	0.914	0.598
ARHGEF40	0.499	0.062	0.77	2.574	0	0	0.356	0.291	0.67	1.304
GCNT7	0.999	0.436	0.821	0.448	0.223	0.831	0.772	0.145	0.549	1.304
EMBP1	0.562	0.374	0.77	0.559	0.445	0.356	0.059	0.218	1.341	1.847
GRAMD4	0.624	0.56	0.924	0.615	0.89	0.415	0.297	0.436	0.427	1.358
PTGS2	0.25	0.125	0	0	0.445	0.237	0	0	1.524	3.966
CDKN2B	0.125	0.311	2.669	0.783	0.111	0.237	0.119	0.218	0.183	1.793
GPR25	0	0	0	0	3.282	2.967	0.059	0.073	0.061	0.109
QRFP	1.373	0.062	0.565	0.392	0.278	0.771	1.069	0.363	1.036	0.652
KIF17	0	0	0	0	0.056	0.178	0	0.073	0.549	5.705
LOC100130705	0.499	0.623	0.667	0.783	0.556	0.771	0.297	0.581	1.097	0.706
SERPINB10	0	0	0	0.112	0	0.059	0	0	0.488	5.922
CN5H6.4	0.811	0.685	0.616	0.839	0.167	0.593	0.713	0.727	0.67	0.761
CSNK1G3	0.562	0.187	0.719	0.671	0.445	0.593	0.535	0.145	1.585	1.141
RAB11B-AS1	0.811	0.311	0.513	0.839	0.612	0.771	0.475	0.145	0.488	1.63
MBLAC1	0.562	0.436	0.616	0.28	0.835	0.712	0.772	0.363	1.097	0.924
GPRC5C	0	0.062	0.719	0.839	0.111	0.178	0	0	2.255	2.445
CD4	0.25	0.062	0	0	0.556	0.653	0	0	1.463	3.64
CTRC	0.624	0.498	0.051	0.28	0.612	0.593	1.426	0.436	0.914	1.195
LRRC66	0.874	0.809	0.411	0.392	1.78	0.95	0.832	0.581	0	0
PPP1R1B	1.061	0.56	0.667	0.336	0.389	1.128	0.713	0.581	0.549	0.652
AGPAT4	0	0	1.642	3.86	0.167	0.059	0.119	0	0.305	0.489
TSPYL5	1.685	1.245	0	0	0	0.059	1.129	1.308	0.183	1.032
GRB10	0.25	0	0	0	0.223	0.178	0.238	0	0.975	4.781
NAT8B	1.623	0.56	0.359	0.392	0.556	0.237	1.545	0.799	0.305	0.272
PLEKHG6	0.375	1.058	0.308	0.504	0.111	0.831	0.475	0.363	1.158	1.467
KIF9	0.562	0.249	0.975	1.343	0.278	0.356	0.951	0.218	0.853	0.869
TPTE2P5	0.936	0.809	0.975	0.615	0.501	0.475	0.594	0.581	0.305	0.869
SDCBP2	0.375	0	0.359	0.504	0.278	0.771	0.653	0.363	1.463	1.902
SORT1	0.25	0.187	0.103	0.056	0.334	0.415	0.178	0.363	1.036	3.749
SCNN1D	0.437	0.249	0.719	1.119	0.612	1.128	0.832	0.654	0.488	0.435
SLC17A7	0.312	0.187	0.975	1.007	0.723	0.653	0.297	0.218	1.219	1.087
KIFC1	0.437	0.311	0.308	0.839	0.445	0.237	0.653	0.291	0.731	2.445
C11orf65	1.124	0.996	0.257	0.392	0.389	0.712	0.653	1.235	0.488	0.489
PRX	0.25	0.374	1.899	1.287	1.001	0.831	0.119	0.291	0.305	0.38
CDCA8	0.562	0.187	0.667	0.783	0.389	1.128	0.356	0.581	0.731	1.358
FBXL2	0.936	0.747	0.257	0.28	0.445	1.424	1.248	0.363	0.305	0.761
RPL13P5	0.749	0.872	0.821	0.839	0.223	0.593	0.653	0.436	0.549	1.032
LOC441461	0.187	0.436	0.873	0.895	0.445	0.356	0.416	0.945	0.914	1.304
PLVAP	0.936	0.747	0.667	0.895	0.389	0.356	1.01	0.581	0.549	0.652
SCN3A	0	0	0	0	0	0	0	0	3.413	3.369
MRPL35	0.499	0.623	0.873	0.504	1.057	0.237	0.713	0.436	0.549	1.304
TOP1P1	0.749	0.249	1.027	0.951	0.668	0.653	0.713	0.509	0.792	0.489
GK	0.375	0.623	1.129	1.343	0.334	0.593	0.594	0.945	0.488	0.38
PRSS53	1.186	0.56	0.513	1.063	0.223	0.89	0.713	0.509	0.61	0.543
NDC80	0.936	0.498	0.873	0.615	0.723	0.534	0.713	0.727	0.488	0.706
CD14	0.499	0.125	0.205	0.615	0.389	0.831	0.297	0.218	1.951	1.684
FCN1	0.25	0.062	0	0.056	0.334	1.424	0	0.073	2.011	2.608
LOC284889	0.187	0.311	0.975	0.895	0.223	0.356	0.238	0.145	1.646	1.847
LRRC69	0.811	0.374	1.386	0.448	1.168	0.415	0.535	0.872	0.488	0.326
TMSB4Y	0.749	0.747	0.616	0.783	0.056	0.059	1.426	1.017	0.67	0.706
QPRT	0.687	0.623	0.154	0.28	0.668	1.187	0.653	0.145	0.914	1.521
ALDH3B1	0.312	0.249	0.616	0.839	0.668	0.593	0.178	0.218	0.67	2.499
SNAI1	0.562	0.311	0.308	0.224	0.612	1.068	0.535	0.291	1.097	1.847
LOC100507557	0.499	0.623	1.027	0.727	1.669	0.831	0.356	0.509	0.244	0.38
MAPK12	0.062	0	0.051	0	0.056	0.415	0.059	0	1.28	4.944
CLEC18C	1.748	1.058	0.513	0.168	0	0	1.069	1.163	0.67	0.489
FAM106A	1.748	0.56	0.308	0.224	0.445	0.771	1.426	0.436	0.427	0.543
GPR83	1.061	0.809	0.103	0.112	0.501	0.712	1.307	0.799	1.158	0.326
CCDC81	0.811	0.623	0.821	0.392	0.612	0.356	0.891	0.654	0.975	0.761
SAMD15	0.811	0.747	0.565	0.504	1.057	1.187	0.713	0.799	0.244	0.272
MUC20	0.437	0.249	0.924	0.951	0.445	1.068	0.297	0.218	1.341	0.978
SLC9A5	0.749	0.56	0.257	0.615	0.723	1.424	0.951	0.436	0.488	0.706
CACNB4	0.811	0.498	0.975	0.448	0.334	0.475	0.772	0.727	0.731	1.141
RNF24	0.499	0.498	0.975	0.783	0.89	0.89	0.416	1.017	0.244	0.706
TRIM45	0	0	0.154	0.28	2.726	2.611	0.059	0.073	0.488	0.543
LOC653712	0.687	0.498	0.308	0.615	0.723	1.187	0.653	0.436	0.853	0.978
NTN4	0	0.062	0.257	0.056	2.003	4.391	0	0	0.122	0.054
RGS3	1.124	0.623	0.205	0.615	0.389	0.771	1.663	0.291	0.244	1.032
LOC100132111	0.375	1.183	0.924	0.168	0.167	0.059	0.713	1.308	0.975	1.087
ZNF137P	1.124	0.56	0.205	0.336	0.501	0.712	1.248	0.654	0.914	0.706
FGF17	1.061	0.374	0.462	0.28	1.113	1.246	0.356	0.654	0.67	0.761
LOC646903	1.561	0.249	0.513	0.559	0.445	0.95	1.307	0.509	0.67	0.217
NKAPL	0.562	0.311	0.719	0.504	0.167	0.237	0.475	0.218	1.402	2.391
LOC100507034	0.375	0.311	0.873	0.895	0.723	0.415	0.297	0.363	1.28	1.467
CENPE	0.687	0.809	1.027	0.615	0.556	0.534	0.475	0.727	0.549	1.032
CARD6	0.375	0.311	0.051	0	1.28	1.484	0.416	0.073	1.829	1.195
FOXD2	0	0	0.924	1.846	1.057	1.78	0	0	0.488	0.924
TMEM186	0.562	0.56	1.078	0.839	0.334	0.119	0.475	0.363	1.28	1.413
IRAK3	0.187	0	0	0	0.056	0.119	0	0.073	0.731	5.868
ZNF578	0.125	0	0.719	0.392	0.89	1.721	0.178	0	1.402	1.63
ZNF702P	0	0	3.439	2.014	0.278	0.237	0.119	0.073	0.305	0.598
NFIX	0.062	0	1.027	1.119	0.167	0.059	0.059	0.145	1.219	3.206
JAG2	0.187	0.872	0.667	0.224	1.113	1.958	0.594	0.945	0.244	0.272
RHNO1	0.375	0.436	1.129	0.559	1.001	0.534	0.713	0.291	1.341	0.706
C11orf92	0.25	0.249	1.386	3.301	0	0.237	0.238	0.145	0.792	0.489
PFKM	0.624	0.498	1.283	0.392	0.779	1.009	0.713	0.654	0.488	0.652
WNK1	0.375	0.934	0.924	0.392	0.946	0.712	0.891	0.727	0.488	0.706
PCDHB19P	1.186	0.872	0.051	0.056	0.278	0.475	1.663	0.799	1.341	0.38
KIAA1683	0.874	0.436	0.205	0	0.278	0.415	0.891	0.581	2.072	1.358
BOLA1	0.25	0.623	1.54	0.895	0.501	0.712	0.475	0.363	0.67	1.087
HDC	0	0.062	0.205	0.056	3.004	0.831	0	0	0.305	2.662
CA2	0.624	1.058	0.103	0.224	0.111	0.356	0.772	1.235	1.402	1.25
NFIA	0	0	0.154	0.168	0	0.237	0.059	0	3.109	3.423
F12	0.624	0.125	0	0	1.224	0.95	0.119	0.581	1.524	2.01
VWA9	0.187	0.436	1.848	1.287	0.556	0.653	0.594	0.145	0.975	0.489
EPN1	0.499	0.809	0.462	0.392	0.223	1.068	0.594	0.799	1.402	0.924
GDF1	0.624	0.374	0.308	0.168	0.167	1.128	0.951	0.436	1.28	1.739
GALNT14	0.125	0.125	0.616	0.727	0.612	0.712	0.891	0.291	0.914	2.173
MCM10	0.375	0.311	0	0.392	0.501	0.593	0.297	0	0.549	4.184
IL7R	0.687	0.187	0	0.056	0.668	0.475	0.535	0	0.853	3.749
REREP3	0.749	0.56	0.462	0.615	0.723	1.246	0.475	0.581	1.097	0.706
PRELP	0.437	0.436	1.848	1.287	0.835	1.246	0	0.727	0.183	0.217
TMEM198B	0.624	0.249	1.232	1.455	0.556	0.593	1.069	0.436	0.427	0.598
ANKRD13B	0.687	0.685	0.719	0.28	0.445	0.95	0.356	0.799	0.853	1.467
C1orf74	0.187	0.374	1.027	1.287	0.334	0.475	0.594	0.799	0.975	1.195
KIF21B	0.749	0.872	0.051	0.336	0.89	1.365	0.475	0.218	1.402	0.924
KIT	0.062	0	0	0	0.111	0.119	0.119	0.145	0.914	5.813
FAM214B	0.437	0.934	0.719	0.951	0.278	0.712	0.594	1.017	0.67	0.978
RPSA	0.499	0.872	0.873	0.559	0.668	0.89	1.069	0.727	0.427	0.706
CDC20	0.624	0.436	0.154	0.615	0.334	0.712	0.475	0.291	1.097	2.554
FAM86B1	1.561	0.374	0.873	0.727	0.612	0.593	1.069	0.872	0.183	0.435
CTH	0.936	0.374	1.694	1.343	0.445	0.712	0.832	0.581	0.061	0.326
AIRE	0.125	0.125	0	0	0	0.059	0.238	0.073	3.779	2.934
ASAP3	0.624	0.311	0.411	0.056	0.612	1.128	0.535	0.363	1.707	1.63
TEDDM1	0.687	0.872	0.359	0.559	0	0	0.594	0.073	2.987	1.25
FGFRL1	0.749	0.249	0.667	0.504	1.613	1.306	0.772	0.291	0.366	0.869
KIF2C	0.624	0.747	0.975	1.231	0.056	0.178	0.356	0.218	0.731	2.282
FAM86JP	1.186	0.56	0.77	1.007	0.278	0.415	0.475	0.145	0.67	1.902
CSDE1	0.437	1.743	0.359	0.168	0.556	0.89	1.069	1.09	0.61	0.489
MKNK1	0.749	0.56	0.77	0.28	0.779	1.306	0.475	0.654	0.549	1.304
MMRN2	2.06	0.56	0	0.112	1.001	1.187	0.832	0.509	0.731	0.435
MAN2B1	0.624	0.747	0.975	0.783	0.668	1.306	0.356	0.363	0.792	0.815
TOMM20L	1.685	0.436	0.821	0.615	0.223	0.475	1.129	0.654	0.914	0.489
RRM2	0	0	0	0	0.223	0.237	0.059	0	1.829	5.107
WNK3	0	0	0.154	0.112	0	0	0	0	3.718	3.477
MAPRE3	0.25	0.125	1.95	1.622	0.167	0.653	0.475	0.073	0.792	1.358
SATB2	0	0	2.977	3.916	0.056	0.178	0	0	0.122	0.217
EFHB	1.498	1.681	0.154	0.056	0.167	0.356	1.129	1.017	0.975	0.435
RANBP17	0	0.187	0	0	0.278	0.059	0	0	1.402	5.542
CCT6B	0.437	0.623	0.924	0.783	0.612	0.534	0.653	0.581	0.975	1.358
POU3F1	0.437	0	0.154	0.168	1.168	0.89	0.297	0.654	2.194	1.521
NCAPH	0.749	0.125	0.513	0.559	0.167	0.178	0.594	0.509	1.158	2.934
FLJ11235	1.311	0.311	0.051	0	0.501	0.237	1.307	0.291	2.011	1.467
ATP6AP1L	0.499	0.436	1.129	0.671	1.335	1.721	0.119	0.363	0.731	0.489
CABP4	1.061	0.374	0.359	0.895	0.445	1.187	0.713	0.145	0.975	1.358
PHLDB1	1.061	0.747	0.205	0.504	0.111	0.178	1.248	1.09	0.792	1.576
NACAP1	1.248	1.432	0	0.056	0.445	0.356	0.713	0.509	1.402	1.358
LCAT	0.811	1.307	0.873	0.615	0.167	0.178	0.594	1.308	0.914	0.761
PMEL	0.936	0.996	0.154	0.28	0.056	0.653	0.653	1.09	1.524	1.195
FLJ35390	1.124	0.872	0.667	1.119	0.389	0.771	0.772	1.017	0.427	0.38
DNAJB5	0.375	0.623	0.308	0.895	1.28	1.128	0.653	0.727	0.914	0.652
ACTN1	0.125	0.187	0	0	0.278	0.297	0.178	0	0.975	5.542
POLR3G	1.373	0.374	0.411	0.28	1.057	0.771	1.129	0.727	0.488	0.978
SHCBP1	0.811	0.498	0.667	0.559	0.556	0.653	0.297	0.799	0.792	1.956
BRSK1	0.312	0.311	0.565	1.063	0.223	0.712	0.356	0.145	1.463	2.445
KIAA1841	0.687	0.934	1.129	1.399	0.946	0.831	0.772	0.291	0.244	0.38
LOC285084	0	0	0.051	0	2.949	3.976	0	0	0.366	0.272
CYTL1	0.062	0.125	0	0	0	0.356	0.059	0	1.524	5.488
PKD2	0	0.125	0.565	0.783	0.946	0.89	0.119	0	0.67	3.532
CCDC103	0.375	0.623	0.975	1.902	0.612	1.128	0.594	0.509	0.488	0.435
AKR1C3	0.125	0	0.051	0	0.278	0.534	0.119	0.073	1.463	4.999
NEDD4	0.125	0.125	0.051	0.056	0.111	0.059	0.059	0.073	1.768	5.216
SLC37A2	0.312	0.062	2.566	2.238	0.056	0.059	0.475	0.145	0.427	1.304
CEP19	0.25	0.374	1.386	1.231	1.168	1.009	0.238	0.436	0.792	0.761
RDH16	0.562	0.623	0.308	0.392	0.668	0.771	0.772	0.654	1.707	1.195
SBK1	1.061	1.37	0.616	0.671	0.556	0.297	1.188	0.945	0.305	0.652
TOB1-AS1	0.874	0.685	0.873	1.119	1.224	1.365	0.594	0.291	0.366	0.272
KIAA2018	0.624	0.747	0.719	0.504	1.447	0.653	0.951	1.017	0.427	0.598
PKM	0.687	0.872	0.565	0.559	0.668	0.712	1.248	0.727	0.731	0.924
OPA3	0.187	0.374	0.462	0.28	1.669	1.187	0.475	0.145	1.341	1.576
SYCE1L	1.124	1.121	0.924	1.119	0.946	0.415	0.713	0.581	0.488	0.272
ZNF605	0.312	0.685	0.873	0.615	0.445	0.89	1.307	1.09	0.853	0.652
POM121L8P	0.062	0	2.823	2.35	0.779	1.306	0	0	0.305	0.109
FLJ13197	0.312	0.249	0.103	0.168	0.501	0.534	0.475	0.291	2.499	2.608
ZNF883	1.373	0.56	0.411	0.392	1.613	1.128	1.248	0.509	0.183	0.326
FAM89A	0.562	0.374	0.616	0.727	1.335	1.662	0.475	0.509	0.67	0.815
FEM1A	0.499	0.498	1.283	1.175	0.89	0.95	0.475	0.436	0.731	0.815
TUBB4B	0.687	0.809	1.848	0.615	0.946	0.534	0.416	0.799	0.67	0.435
YES1	0	0	3.542	3.469	0.056	0	0.119	0	0.305	0.272
CCNA2	0.499	0.623	1.129	1.063	0.334	0.415	0.535	0.145	0.792	2.228
DYRK2	0.749	0.311	0.667	0.895	0.334	1.128	0.653	0.654	0.853	1.521
PRSS50	0.125	0.187	0.873	1.567	0.612	0.831	0.297	0.291	1.463	1.521
DNM1	0.437	0.187	0.513	1.063	1.113	1.602	0.535	0.581	0.488	1.25
C1R	0.687	0	1.745	1.231	0.501	0.178	0.475	0.363	1.341	1.25
MYO7B	0	0	0	0	0.501	0.297	0.059	0.073	3.474	3.369
PRG2	0	0.187	0.051	0	0.167	0.237	0.238	0.145	0.67	6.085
POLR2K	1.061	0.436	1.078	0.504	0.668	1.306	0.475	0.654	0.792	0.815
HOTAIRM1	1.061	0.623	0.411	0.224	0.445	0.593	0.297	0.945	1.463	1.739
PNMAL1	0.062	0.125	0.103	0	0	0	0	0	3.17	4.347
ZNF787	0.936	0.872	0.924	0.895	0.501	0.712	0.832	0.581	0.853	0.706
ADAP1	0.125	0.125	1.027	1.063	0.111	0.297	0.059	0.218	1.646	3.151
ATP5J	0.811	0.374	0.513	0.951	1.224	0.89	0.475	0.509	0.731	1.358
PLEKHN1	0.624	0.187	1.694	3.693	0.167	0.297	0.594	0.291	0.183	0.109
ESR2	0.375	0.062	1.489	2.741	0.946	1.009	0.535	0.291	0.122	0.272
PPIAL4G	0.624	0.872	0.359	0.671	1.335	0.593	0.951	1.235	0.61	0.598
MYLK	0	0	0	0	0	0	0.059	0	4.693	3.097
IQCK	0.811	0.436	1.437	1.007	0.445	0.534	1.188	0.509	0.67	0.815
C10orf111	0.811	0.311	0.103	0.112	0.445	0.297	0.535	0.509	1.585	3.151
LNP1	1.124	0.374	0.77	1.287	0.612	0.89	0.832	0.436	0.67	0.869
SYBU	0.499	0.249	1.437	2.574	1.057	0.95	0.297	0.291	0.244	0.272
AGFG1	0.999	1.058	0.513	0.336	0.89	1.187	1.069	1.09	0.244	0.489
HCK	0	0	0.051	0	0.501	1.246	0.178	0	1.89	4.021
PAQR6	0.999	0.872	0.513	0.671	0.946	0.89	0.713	0.872	0.61	0.815
SOCS5	0.749	0.311	0.565	1.007	1.057	0.831	0.653	0.436	1.219	1.087
ULK4P2	1.186	0.872	1.335	1.622	0.056	0	1.307	1.163	0	0.38
FAM69B	0.062	0.062	0.051	0	0.723	2.255	0	0	1.402	3.369
CORO2A	0.687	0.187	1.591	1.511	0.334	0.356	0.238	0.872	0.853	1.304
FBXL8	0.375	0.125	0.411	0.671	1.669	1.602	0.238	0.218	1.158	1.467
GIPC3	0.25	0.436	0.154	0	2.003	3.561	0.238	0.073	0.366	0.869
LOC100507462	1.186	0.56	0.308	0.448	0.89	0.415	0.951	0.872	0.914	1.413
TNNC1	1.373	0.809	1.027	0.504	0.612	1.009	0.891	0.872	0.488	0.38
EGFL7	0.062	0.062	0	0	0.278	0.297	0.119	0.073	1.646	5.433
COL11A2	0.375	0.934	0.257	0.112	0.612	1.365	0.594	0.509	1.097	2.119
TUBB6	0.062	0	0.513	0.392	0.111	0.059	0.059	0	1.89	4.89
CHST10	0.811	0.996	0.873	0.224	0.835	1.306	0.653	0.727	0.792	0.761
PLEKHA7	0.811	0.623	1.848	2.965	0	0.178	0.535	0.581	0.122	0.326
CYP21A2	0.874	1.121	0.411	0.839	0.334	0.771	1.663	0.654	0.67	0.652
TSPAN1	1.311	0.747	0.359	0.448	0.946	1.068	1.069	0.581	0.488	0.978
SNX24	0.687	0.56	0.77	1.79	0.167	0.297	0.772	1.09	0.731	1.141
LOC100379224	0.624	0.374	0.821	0.895	0.111	0.95	0.416	0	1.097	2.717
WFS1	0.062	0	1.335	1.455	1.391	1.484	0	0	1.463	0.815
CSF1	0.062	0	2.104	0.392	0.556	0.475	0.059	0	2.682	1.684
WASH7P	1.561	1.556	0.719	0.559	0.056	0.119	1.96	0.799	0.305	0.38
LINS	0.687	0.374	0.821	0.895	0.835	0.653	1.426	0.727	0.731	0.869
C17orf51	0.499	0.311	0.411	0.224	1.224	2.314	0.891	0.581	0.427	1.141
IGFBP5	0	0	0	0	0	0	0	0	5.913	2.119
ZNF221	0.25	0.685	1.181	0.895	0.612	0.415	0.416	0.363	1.585	1.63
SHF	0.749	0.56	0.565	1.063	0.89	1.009	0.891	1.017	0.914	0.38
DHFRL1	0.811	0.436	1.078	0.839	0.946	0.712	0.713	0.145	0.731	1.63
FSCN1	1.186	0.809	0.308	0.112	0.445	0.771	0.238	0.291	1.219	2.662
MST1R	0.874	0.934	0.565	1.902	0.501	0.712	1.069	0.509	0.488	0.489
SLC35G3	1.498	0.747	0.667	0.783	0.167	1.009	1.545	0.363	0.731	0.543
PLIN4	0	0	0	0	0	0	0	0	4.754	3.314
LDLR	0.437	0.249	0	0.336	0.946	0.95	0.535	0.509	1.829	2.282
SERPING1	0	0.062	0	0	0.278	0.237	0.059	0	1.951	5.488
TNFSF4	0.749	0.311	0.924	0.504	0.779	1.009	0.297	0.291	1.097	2.119
PKD1L1	0.375	0.747	0.616	1.063	0.668	1.128	0.535	0.436	1.158	1.358
PDZD7	1.561	1.183	0.411	0.559	0.835	0.415	1.188	0.654	0.366	0.924
C6orf222	0	0	1.54	4.756	0.111	0.297	0	0	0.427	0.978
SLC27A2	0.125	0.374	0.667	0.727	0.946	1.128	0.059	0.073	1.463	2.554
C10orf95	1.124	1.37	0.667	0.671	0.723	0.059	0.832	1.671	0.731	0.272
H19	1.124	0.623	0.103	0.168	1.335	1.602	1.188	0.872	0.792	0.326
GNA15	0	0	0	0	0.389	0.237	0.356	0	1.341	5.813
CCRL2	0.125	0.062	1.95	2.07	1.168	0.89	0.059	0	0.792	1.032
SLED1	0.999	0.311	0.411	0.559	0.89	1.602	0.713	0.654	1.036	0.978
TEAD3	2.497	0.498	0.205	0.224	0.111	0.89	1.604	0.363	0.731	1.032
ZNF630	0.999	0.56	0.411	0.504	0.779	1.365	0.832	0.872	0.914	0.924
ADAM22	1.061	0.747	1.591	1.399	0.223	0.178	0.832	0.509	0.427	1.195
RBMX2	0.936	1.121	0.821	0.28	0.946	0.653	0.891	0.872	0.853	0.815
TARP	0.125	0	0	0	0.334	0.178	0.119	0	0.427	7.009
OAF	0.062	0.062	0	0	0.445	0.712	0.119	0.218	2.011	4.564
PF4	0.187	0.062	0.051	0.504	1.057	0.653	0.178	0.073	3.596	1.847
TMCC2	0	0	0.513	3.581	0.223	0.534	0.059	0.145	1.524	1.63
ITGB3	0.187	0.249	0.051	1.678	1.001	1.068	0.178	0.073	1.951	1.793
KBTBD12	0	0	0	0	4.117	3.62	0	0	0.061	0.435
WNT6	1.061	0.374	0.924	1.119	0.389	1.068	0.416	0.872	1.036	0.978
P4HA2	0	0	0.359	0.504	2.671	3.679	0	0	0.549	0.489
SLC5A11	0.811	0.311	0.411	0.168	0.501	0.653	0.416	0.218	1.829	2.934
HAMP	1.935	1.307	0.205	0.224	0.334	0.475	1.426	1.599	0.67	0.109
SLC9B1	0.499	0.623	1.027	0.951	1.558	0.89	1.129	0.654	0.305	0.652
ZNF833P	0.562	1.121	0.411	0.224	0.668	0.593	0.653	1.163	1.219	1.684
TPPP	0.874	1.183	0.975	1.511	0.835	0.653	0.653	0.727	0.244	0.652
ZNF222	0.999	0.872	1.027	0.727	0.668	1.306	0.772	0.436	1.036	0.489
AARD	1.311	0.747	0.513	0.392	0.501	0.712	1.307	1.017	1.097	0.761
TCEAL2	0.687	0.56	1.386	0.951	0.779	0.89	0.832	0.654	0.488	1.141
MOCS2	1.311	0.747	0.975	1.287	0.668	0.653	0.772	1.163	0.305	0.489
IER5L	0.375	0.311	1.232	0.559	0.111	0.89	0.416	0.363	2.438	1.684
PGAP1	0.499	0.125	0.873	0.615	2.671	2.611	0.238	0.145	0.244	0.38
PAK6	0.687	0.125	2.258	3.301	0	0	0.297	0.363	0.61	0.761
GSTM3	0	0.062	0	0	2.671	3.086	0.059	0	0.853	1.684
TIAM2	0	0	0.821	0.224	0	0.059	0	0	3.352	3.966
RASAL2	0	0.062	3.901	3.581	0.111	0.178	0	0	0.122	0.489
FAM86FP	0.999	1.619	0.257	0.448	0.223	0.475	1.485	0.799	1.28	0.869
ZBED3-AS1	1.81	0.498	0.308	1.343	0.501	1.187	1.604	1.09	0.061	0.054
CHRNA10	0.749	0.934	0.565	0.336	0.111	1.306	1.485	0.799	1.036	1.141
ITGA9	0.062	0	0.103	0.168	0.223	0.297	0.297	0.291	1.158	5.868
PHGDH	0	0	0	0	0	0.356	0	0	0.792	7.335
NPHP1	0.811	0.125	0.359	1.79	0.89	0.95	0.535	0.073	0.67	2.282
C1QA	0	0	0.051	0	0	0	0	0	2.682	5.759
FAM211A	0.125	0.436	2.464	3.245	0.278	0.178	0.178	0.363	0.853	0.38
OOEP	1.873	1.868	0	0	0	0	1.782	2.398	0.488	0.109
TREM2	0.749	0.872	0	0	1.224	0.475	0.891	0.945	1.463	1.902
LIMCH1	0	0.062	4.517	2.63	0	0	0.059	0.218	0.549	0.489
BARX2	0	0	0	0	0	0	0	0	3.657	4.89
VWA3A	1.061	0.56	0.667	1.007	0.501	0.475	1.426	0.363	1.463	1.032
APOA1	0.999	1.307	0.77	0.895	0.779	1.068	0.713	0.872	0.61	0.543
NPTX1	0.749	1.556	2.412	0.671	0.278	0.475	0.356	0.872	0.975	0.217
DKFZP686I15217	0.687	0.56	1.386	1.678	0.835	0.712	1.188	0.727	0.305	0.489
LOC283335	1.748	0.809	0.103	0.112	1.725	2.314	0.713	0.872	0.183	0
QDPR	1.186	0.623	0.719	1.119	0.89	0.712	1.248	0.945	0.488	0.652
ARHGDIA	0.811	0.436	0.873	0.615	1.224	1.306	1.129	1.09	0.183	0.924
BEX1	0.062	0.062	0.205	0.056	0.445	0.237	0.178	0	1.28	6.085
PPIE	0.749	0.374	0.821	0.951	0.835	0.653	0.951	1.017	0.975	1.304
LOC100133957	1.436	0.56	0.719	0.895	0.334	1.306	1.426	0.872	0.549	0.543
DISC1	0.125	0	3.131	2.462	0.056	0	0	0	1.036	1.847
TCP10L	0.437	0.436	1.489	1.007	0.668	0.712	0.475	0.363	2.072	1.032
HPGDS	0.062	0	0	0	0.501	0.356	0.119	0.073	1.768	5.813
APOL4	0.25	0.062	0.359	0.615	3.06	3.323	0.119	0.436	0.366	0.109
LRRC48	0.375	0.56	0.513	0.392	0.501	0.712	0.594	1.017	2.133	1.902
AP4M1	1.248	0.872	1.283	1.175	0.223	0.712	0.832	0.799	0.853	0.706
MORN2	0.437	0.374	1.283	1.622	1.001	1.009	0.475	0.363	0.731	1.413
SERINC2	0.125	0	0.103	0.28	0.779	1.068	0.059	0.073	3.352	2.88
PCDHGB8P	1.061	0.249	0.154	0.224	1.391	1.543	1.069	0.363	1.036	1.63
CNRIP1	0.062	0.062	0	0	0.556	0.237	0.119	0.218	2.743	4.727
ITGA2B	0.25	0.249	0	0.056	0.389	0.653	0.119	0.073	3.413	3.532
DNAH10	0	0.125	2.053	2.406	0.334	0.415	0	0.073	1.646	1.684
ZDHHC1	0	0	0.359	0.056	0	0.059	0	0	3.596	4.673
ZNF215	0.25	0.062	2.31	3.133	0	0	0.238	0.073	0.792	1.902
SCN1B	0.874	1.183	0.205	0.392	0.389	1.187	0.535	1.09	1.768	1.141
PROM2	1.124	0.747	0.359	0.168	0.278	0.297	1.248	0.654	2.621	1.304
PARK2	1.248	0.436	0.565	0.671	0	0.119	1.01	0.218	2.255	2.282
ALDH1B1	0.187	0.249	1.54	1.287	1.335	1.424	0.416	0.363	0.975	1.032
SCN3B	1.685	0.56	0.975	0.28	1.113	1.662	1.426	0.363	0.427	0.326
C3orf14	0	0	0	0	0.389	0	0	0	3.657	4.781
CDCA5	0.375	0.56	0.616	0.448	0.278	1.009	0.772	0.363	1.097	3.314
TTF1	1.061	1.432	1.386	0.224	0.334	0.534	1.248	0.581	1.219	0.815
C3orf58	0.687	0.623	0.77	0.839	0.835	0.712	0.891	1.017	1.158	1.304
SMAGP	0.624	0.187	0	0.168	0.389	0.297	0.475	0.218	2.133	4.347
DPCD	0.624	0.56	1.232	1.958	0.334	0.593	0.416	0.218	0.975	1.956
TKTL1	0	0	2.874	1.567	2.671	1.543	0	0.218	0	0
SMPD3	0	0	0.411	0.112	0.056	0	0	0	4.389	3.912
LRRC16B	1.748	1.058	0.565	1.175	0.612	0.95	1.129	1.017	0.305	0.326
IKZF2	0.687	0.809	2.258	1.399	0.389	0.475	0.891	0.799	0.488	0.706
PTRF	0.25	0.498	0.308	0.056	0.445	0.356	0.059	0.436	2.255	4.238
BCAP31	1.124	0.498	0.873	0.727	0.556	0.89	0.713	1.526	0.914	1.087
CLDN12	0.562	0.374	1.386	1.846	0.556	1.009	0.356	0.581	1.097	1.141
SCARB1	0	0	0.103	0.224	0.111	0.178	0.059	0	1.768	6.465
ZNF487P	1.248	0.747	0.821	0.895	0.723	0.653	1.366	1.163	0.549	0.761
SYP	1.498	0.685	0.719	1.175	0.334	0.593	1.426	1.163	0.549	0.815
NUDT12	0.062	0	2.823	1.343	1.057	1.721	0	0.073	0.792	1.087
MILR1	0.811	0.311	0.051	0.168	0.111	0	0.713	0.581	2.743	3.477
CYP4F35P	2.434	1.058	0.308	0	0.501	0.831	1.426	1.453	0.305	0.652
MEI1	0.874	0.249	1.078	0.559	0.835	0.415	0.238	0.363	2.194	2.173
LOC100130581	1.248	0.56	0.719	0.727	0.779	1.009	1.188	0.654	0.853	1.25
LOC100132273	1.81	0.747	1.129	1.119	0.835	0.534	1.188	0.727	0.427	0.489
KLHL34	2.622	0.685	0.308	0.224	0.779	1.128	1.901	0.654	0.488	0.217
APOBR	1.248	0.747	0.719	0.504	0.278	0.712	0.594	0.654	1.219	2.336
TNXB	0.749	0.374	0.154	0.392	2.615	2.611	0.653	0.073	0.792	0.598
ANKRD33B	1.498	0.436	0.205	0.615	0.167	0.415	1.248	1.526	0.914	2.01
VSIG10	0.499	0.374	2.258	1.511	1.001	0.95	0.238	0.654	0.792	0.761
PRSS27	0.499	0.996	0.873	0.783	1.001	0.712	0.772	1.163	0.853	1.413
ZNF645	0	0	0.411	1.119	2.059	1.306	0	0	2.377	1.793
ICA1L	0.749	0.747	1.181	1.567	0.612	0.475	0.238	0.945	1.524	1.032
LOC254559	0.125	0.187	1.027	1.231	1.613	2.136	0.297	0.363	1.28	0.815
DCAF4L1	1.81	0.685	0.257	0.392	0.946	1.187	1.663	0.727	0.975	0.435
GFI1	0	0.374	2.464	1.399	0.223	0.119	0.119	0	0.914	3.477
EVC	0	0	3.901	4.867	0	0	0	0	0.122	0.217
GDPD5	0.062	0.062	0.154	0.168	2.615	3.798	0	0	0.792	1.467
PANK1	1.186	0.996	0.975	1.622	0.612	0.771	1.248	1.09	0.183	0.435
P2RY4	0.936	0.685	0.616	0.727	1.335	1.484	1.248	0.581	0.914	0.598
BNIPL	1.186	0.747	0.257	0.839	0.445	1.602	1.248	0.654	0.853	1.304
FLJ39653	0.624	0.872	0.719	0.783	0.723	2.314	0.475	0.727	1.097	0.815
CERS1	1.561	0.374	0.308	0.168	0.278	1.246	1.663	0.654	1.219	1.684
CPXM1	0	0	0	0	0.056	0.059	0.119	0	1.097	7.824
TPI1P2	1.061	0.934	0.411	0.559	0.723	1.721	1.069	0.727	1.036	0.924
ROCK1P1	1.311	0.872	0.616	0.671	1.669	1.543	1.426	0.727	0.061	0.272
RFESD	0.749	0.498	1.386	0.783	0.723	1.306	0.535	0.436	1.341	1.413
NBPF16	0	0.062	4.568	4.364	0	0	0.059	0	0.122	0
AQP8	0.874	0.996	0.205	0.392	0.946	1.009	1.663	0.945	1.89	0.272
ZNF69	0.312	0.311	1.796	1.79	1.391	1.602	0.297	0.436	0.244	1.032
RAB25	1.436	1.868	0.359	0.392	0.501	1.187	0.832	1.599	0.549	0.489
SCO2	0.375	0.125	1.694	1.511	0.779	0.95	0.297	0.145	1.219	2.119
IL18R1	1.124	0.809	0	0	0.111	0.059	1.426	0.945	2.682	2.065
CLU	0.125	0.062	0.051	0.28	0.223	0.831	0.059	0	1.89	5.705
GIMAP8	0.062	0.125	3.182	2.07	1.113	0.831	0	0	0.975	0.869
KIF13A	0.25	0.311	3.593	3.077	0.556	0.297	0.416	0.509	0.183	0.054
NTN5	1.124	0.809	0.205	0.28	0.334	0.771	0.891	0.727	2.377	1.739
PM20D1	0.936	0.249	0.924	1.007	1.447	1.899	0.535	0.436	0.914	0.924
HAVCR1P1	2.31	1.245	0.051	0.112	0.334	0.415	1.782	1.017	1.463	0.543
RPS7	0.687	0.685	0.77	0.504	1.558	1.662	0.535	1.163	0.853	0.869
FKBP9	0	0	3.336	3.301	0	0	0	0.073	1.219	1.358
FAM211B	0.187	0.187	0.257	0.112	0	0	0.297	0.799	4.084	3.369
CTU1	0.874	0.249	1.129	1.902	0.89	1.662	0.416	0.436	0.731	1.032
HYMAI	1.311	1.058	0.411	0.504	1.001	1.009	1.01	1.163	1.097	0.761
ADCY9	0	0.249	1.335	1.007	0.056	0.059	0.059	0.073	3.291	3.206
CCNF	0.874	0.311	0.719	0.448	0.89	1.424	0.891	0.872	1.402	1.521
ABCC4	0.936	0.685	1.181	0.559	0.89	1.246	1.188	0.654	1.158	0.869
FGF11	1.186	0.809	0.257	0.559	1.836	1.246	0.772	1.017	0.61	1.087
APC2	0.562	0.436	0.667	0.615	1.78	2.552	0.772	0.727	0.67	0.598
EPHX2	0.562	0.436	0.77	0.895	2.671	2.255	0.416	0.073	0.488	0.815
PYCR1	1.561	0.498	0.257	0.112	1.224	0.593	1.426	0.799	0.914	2.01
NQO1	0.562	0.685	1.95	1.287	1.113	1.662	0.475	0.509	0.67	0.489
KRBA2	0.999	0.436	1.283	1.622	0.835	1.78	0.772	0.945	0.305	0.435
GALNT8	0.562	0.311	1.232	0.951	0.389	1.009	0.891	0.436	2.011	1.63
PLS1	0.687	0.249	0.667	1.231	0.612	0.89	1.01	0.436	1.524	2.119
PDDC1	0.687	0.809	1.489	1.902	0.668	1.246	1.01	0.509	0.366	0.761
VCAM1	0	0	0	0	0	0	0	0	4.632	4.836
FKBP1AP1	0.874	0.498	0.616	0.783	1.613	0.95	1.129	0.436	1.707	0.869
MANSC1	0	0	4.671	1.846	0.056	0.415	0	0	1.097	1.413
CERS3	0.999	0.436	0.565	0.336	0.556	1.128	0.535	0.291	1.829	2.825
CCDC120	0.999	0.685	0.719	1.119	1.224	1.424	0.951	0.436	0.914	1.032
TIFAB	0	0.062	0	0	0.056	0.415	0	0	0.61	8.367
FAM83D	1.061	0.934	0.154	0.112	1.502	0.653	1.188	1.381	1.768	0.761
NUDT13	1.685	0.996	0.873	0.504	0.334	0.653	0.891	1.526	1.036	1.032
SLC14A1	1.748	0.872	0.975	0.783	0.779	0.534	1.069	0.727	0.853	1.195
ARVCF	1.311	1.681	0.565	1.119	0.501	0.771	1.188	1.599	0.549	0.272
KIAA1598	1.186	1.681	2.002	1.567	0.111	0	0.832	1.381	0.427	0.38
NLRP4	0.936	1.37	0.154	0	1.113	1.187	0.832	1.526	1.097	1.358
YJEFN3	1.748	1.805	0.565	0.448	0.668	1.009	1.188	1.017	0.366	0.761
ZNF705A	1.186	0.685	0.616	0.839	1.001	1.128	1.069	1.235	0.853	0.978
PFKFB1	1.186	0.623	1.437	1.231	0.89	1.068	1.307	0.509	0.853	0.489
FAM129B	0.437	0.062	2.31	2.909	0.779	0.712	0.535	0.436	0.549	0.869
LGALS3BP	0.375	0.062	0.513	0.168	0.612	0.831	0	0.291	2.133	4.618
HIST4H4	1.186	0.623	0.359	0.504	0.445	1.78	0.891	0.581	1.463	1.793
HAL	0.874	1.183	0.359	0.28	1.558	0.653	0.891	0.654	1.28	1.902
ZNF660	0.874	0.125	3.285	2.853	0.334	0.356	0.297	0.727	0.305	0.489
LOC100289511	0.936	1.058	0.616	1.007	1.168	1.958	1.129	0.872	0.305	0.598
TNS1	0	0	0.051	0	0.278	0.297	0.059	0.073	2.316	6.574
CDNF	1.248	0.809	1.078	0.895	0.779	0.712	1.01	0.872	1.28	0.978
NDUFAF4P1	1.685	0.498	0.719	1.567	1.001	0.95	1.307	0.436	0.792	0.706
LEPR	1.436	0.872	0.975	1.063	0.556	0.653	1.069	1.017	1.097	0.924
CLDN23	0.936	0.56	2.361	3.245	0.167	0	1.485	0.581	0.061	0.272
FRMD4A	0.062	0.062	0.051	0	3.227	3.383	0	0.145	1.219	1.521
SLC16A14	2.434	0.809	0.616	1.287	0.056	0.237	1.723	1.163	0.549	0.815
HIST1H2BH	0	0	2.002	0.895	0.056	0.237	0.119	0.145	0.975	5.27
MPC1L	1.436	0.747	0.154	0.559	0.556	1.306	1.129	1.235	1.219	1.358
ENO4	0.687	0.996	1.232	1.455	0	0	1.129	0.727	2.011	1.467
ADAP2	0.999	0.747	0.103	0.056	0.723	0.95	0.772	0.436	2.316	2.608
MIRLET7BHG	0.811	0.498	0.873	1.399	0.668	1.068	1.307	0.799	1.219	1.087
MYO15A	1.873	0.685	0.873	1.119	0.668	1.602	1.545	0.436	0.67	0.272
FAM106CP	2.122	2.366	0	0.056	0	0.059	2.852	1.308	0.549	0.435
SNX22	0.562	0.436	0.257	0	0.612	0.237	0.475	0.145	1.646	5.379
MAP7D2	0.062	0.125	0	0.112	4.451	4.332	0	0.073	0.061	0.543
METAP1D	1.248	1.058	0.565	0.28	0.89	0.653	0.772	1.163	1.829	1.304
ANGPTL7	1.373	0.685	0.411	0.895	0.556	1.306	1.426	0.581	1.341	1.195
SKA3	0.936	0.436	0.308	0.056	0.167	0.475	1.485	0.872	1.829	3.206
DEPDC4	1.935	0.623	1.027	1.622	0.612	1.068	1.188	0.436	0.67	0.598
EME1	1.436	1.058	0.205	0.336	0.779	1.84	1.842	0.509	0.853	0.924
IQSEC1	1.061	0.809	1.078	0.839	0.501	0.95	1.129	0.799	1.585	1.032
DNAL1	0.999	1.183	1.642	0.895	0.946	1.128	0.891	1.09	0.427	0.598
SYCE2	1.873	1.245	0.513	0.392	0.668	1.068	1.248	1.381	0.549	0.869
FONG	2.185	1.992	0.154	0.336	0.056	0.119	1.723	2.253	0.305	0.706
SLFN12L	0.312	0.374	1.129	0.671	2.17	1.899	0.238	0.073	1.28	1.684
DNAH6	0.811	0.374	1.437	0.951	1.558	1.662	0.535	0.291	1.402	0.815
KLHL29	1.561	1.619	1.335	1.119	0.723	0.475	1.188	0.945	0.549	0.326
CD200R1	0.25	0.872	0.205	0.224	0.501	0.297	0.475	0.291	3.048	3.695
RAD9B	1.061	0.685	1.283	0.839	0.723	1.068	1.366	1.09	0.792	0.978
SH3GLB1	0.999	1.992	0.667	0.559	1.057	0.831	0.772	2.035	0.488	0.489
TMEM86B	0.624	0.809	1.078	0.951	0.501	1.068	0.772	0.581	1.768	1.739
RASAL1	0	0	4.312	3.749	0.556	0.593	0	0.073	0.244	0.38
CRB2	1.748	1.245	0.821	0.895	0.556	1.306	2.02	0.581	0.366	0.38
CTLA4	1.311	2.801	0.051	0.168	1.391	0.178	1.366	2.471	0.183	0
C14orf79	0.749	0.685	1.54	1.902	0.835	1.958	1.01	0.509	0.244	0.489
CYB561D2	0.811	1.058	1.335	1.511	0.723	1.306	1.01	0.581	0.67	0.924
ZSWIM1	0.624	0.809	1.181	1.287	1.224	1.009	0.832	0.363	1.463	1.141
KLKB1	0.936	0.374	0.565	1.399	1.224	0.771	1.129	0.799	1.707	1.032
METRNL	0	0.062	3.388	4.364	0.501	0.297	0	0.073	0.549	0.706
USP17L2	2.31	0.56	1.232	1.399	0.723	0.653	1.782	0.509	0.183	0.598
MKI67	0.062	0	0	0	0.223	0.059	0	0	1.951	7.661
C1orf186	0.375	0.685	0.924	0.559	1.001	0.653	0.594	0.727	2.438	2.01
FBXO45	0.749	0.747	1.129	1.007	0.89	1.602	0.535	0.436	0.975	1.902
HOXA1	0.312	0	0.051	0.336	0.445	1.009	0.475	0.218	3.17	3.966
PPM1N	0.624	0.934	0.565	0.28	1.168	1.899	1.129	0.509	1.036	1.847
TMEM97	0.811	1.556	1.129	1.007	1.335	0.712	0.713	0.945	0.427	1.358
DBIL5P2	2.06	0.685	0.565	1.063	0.946	1.068	1.604	0.509	0.792	0.706
MTHFD2L	0.312	0.747	0.719	1.287	1.335	1.543	0.594	1.163	0.914	1.413
HPX	2.122	1.183	1.386	0.951	0.223	0.593	1.366	1.017	0.549	0.652
FAM154B	0.437	0.623	1.129	2.406	2.17	2.433	0.416	0.145	0.122	0.163
GRHL1	0	0.809	0.103	0.168	3.616	4.451	0.059	0	0.244	0.598
IFT81	0.874	0.374	1.642	2.07	0.556	0.89	1.129	0.654	1.28	0.598
IFITM4P	1.561	1.121	1.181	0.504	0.668	0.534	1.604	1.163	0.975	0.761
FAM213A	0	0	0.103	0	0.223	0.119	0.059	0	4.267	5.325
CTNNAL1	0.624	0.685	1.129	1.902	0.946	0.95	1.129	0.581	0.305	1.847
LOC730102	0	0	4.055	5.483	0.056	0	0	0.073	0	0.435
ING1	0.749	1.743	1.078	0.615	0.668	0.95	1.01	1.744	0.792	0.761
SLC27A5	1.124	1.058	0.565	0.783	1.28	1.602	0.832	0.799	1.158	0.924
FAM66A	0.25	0.187	0.308	0.224	2.059	3.086	0.059	0.145	2.194	1.63
STAR	0.624	0.56	0.051	0.28	0.278	0.534	0.653	0.581	0.67	5.922
LOC441204	2.122	1.992	0.308	0.392	0.389	0.475	1.248	2.834	0.244	0.163
APOC1	0.062	0	0.051	0	0	0.119	0.238	0.145	2.438	7.117
MAATS1	0.062	0	2.772	6.77	0.278	0.059	0.059	0	0.122	0.054
PTRH2	0.936	0.872	1.489	0.727	1.335	0.95	0.832	1.308	0.488	1.25
LINC00476	0.687	1.058	1.54	1.455	1.335	1.484	0.772	1.017	0.305	0.543
BBS10	0.375	0.809	2.156	0.727	0.779	0.593	0.653	0.363	1.585	2.173
GPR56	0.187	0.062	0	0	0.167	0.534	0.119	0	2.377	6.791
LINC00471	2.809	1.245	0.616	0.559	0.612	0.712	1.248	1.744	0.427	0.272
RGL1	2.185	0.934	0.975	2.014	0.389	0.593	1.545	0.945	0.183	0.489
CDC45	0.187	0.187	0.924	1.175	0.278	0.237	0.356	0.291	0.914	5.705
ZNF709	1.561	1.743	1.232	0.615	0.89	0.89	0.891	1.017	0.731	0.706
RPL14	0.874	0.685	1.027	1.455	1.947	0.95	0.891	0.654	0.731	1.087
ITGA7	2.185	1.307	0.462	0.559	0.278	0.593	1.426	1.817	0.914	0.761
RRAGD	1.436	0.623	1.129	0.951	0.389	1.009	1.248	0.654	0.853	2.01
LOC389332	1.998	0.809	0.411	0.448	0.723	1.721	1.782	0.727	0.67	1.032
NGFRAP1	0	0.125	0.051	0.056	0.612	0.534	0.119	0	1.707	7.117
RPL19P12	1.81	0.56	1.232	0.671	1.613	1.246	1.426	0.509	0.549	0.706
CD44	0.811	0.623	2.361	1.846	1.057	0.356	0.713	0.872	1.097	0.598
CCR2	0.125	0.125	0.616	0.504	2.059	3.145	0.178	0.145	1.158	2.282
RCOR2	1.373	0.374	1.489	1.622	0.278	0.831	0.832	0.436	1.158	1.956
ACTN3	0.624	0.809	1.283	2.574	1.057	1.721	0.832	0.436	0.853	0.163
SRGAP2	0.874	0.809	1.027	0.951	1.28	1.602	1.069	0.509	1.036	1.195
CLSPN	0.687	0.996	1.181	1.399	0.389	0.653	0.416	1.017	0.792	2.825
LOC100506190	0.187	0.187	2.464	2.238	0.89	0.653	0.178	0.073	1.951	1.576
GCSAM	0.062	0.062	0.616	0.448	0.389	0.653	0.238	0	3.535	4.401
C15orf52	0.312	0.249	0.616	0.615	0.723	1.246	0.772	0.145	3.231	2.499
LOC100130691	1.623	0.187	1.591	1.399	1.057	1.009	1.188	0.581	0.975	0.815
ASB16	0	0.249	4.568	3.637	0	0	0.119	0	1.097	0.761
EPS8L1	1.124	1.245	0.667	0.504	0.501	0.771	1.129	0.654	1.89	1.956
FLJ46446	1.561	2.366	0.975	0.951	0.278	0.771	1.485	1.381	0.305	0.38
C9orf163	0.999	0.685	1.027	1.343	0.167	2.314	1.129	0.581	1.219	1.032
C22orf25	1.186	1.121	1.848	1.007	0.668	1.128	0.653	0.654	1.158	1.087
NFE2	0.125	0.062	0	0.056	0.389	0.237	0	0.073	1.097	8.476
TMEM178A	0.375	0.311	0.257	0.392	0.89	0.771	0.119	0.436	3.109	3.858
MPL	0.25	0.374	0.205	0.168	0.445	0.356	0.238	0.291	1.951	6.248
CDC14B	1.311	0.809	1.078	1.511	0.556	1.365	0.772	0.436	1.28	1.413
FAIM2	0	0	4.927	5.091	0.223	0.297	0	0	0	0
CD101	0.624	0.56	1.283	0.615	3.394	2.136	0.951	0.363	0.183	0.435
EPOR	0.437	0.311	0.205	0.112	0.389	1.246	0.594	0.509	3.109	3.64
LOC100507433	2.497	1.494	0.462	0.671	0.223	0.237	2.079	1.235	0.731	0.924
IFI44L	0	0.062	0	0	1.947	0.831	0.059	0	4.45	3.26
IFI44L	0	0.062	0	0	1.947	0.831	0.059	0	4.45	3.26
CDK1	0.375	0.56	0.719	0.783	0.111	0.119	0.416	0.291	1.646	5.596
MYCBPAP	1.124	0.934	1.489	0.504	1.057	0.95	1.069	1.09	1.097	1.304
RPL17	0.811	1.743	0.975	0.336	1.28	1.068	1.188	1.381	0.914	0.924
ZNF133	0.562	0.498	1.129	1.119	1.057	1.78	0.951	1.163	1.28	1.087
CPNE8	0.062	0	3.182	3.133	1.613	0.831	0	0	0.183	1.63
LOC284412	0.999	0.498	0	0.056	2.671	2.611	1.248	0.145	1.219	1.195
PSPN	1.748	0.623	0.975	1.175	0.89	1.602	1.069	0.509	0.914	1.141
FLJ30403	1.186	0.934	1.694	1.455	0.723	0.831	1.604	0.872	0.549	0.815
PROM1	0	0	0	0	0.334	0.356	0.119	0	1.829	8.041
TUBB1	0.499	0.187	0.205	2.014	0.946	1.721	1.248	0.509	1.829	1.521
ARHGEF11	0.125	0	0.873	1.455	0	0.119	0.059	0	3.109	4.944
TPI1P3	0.874	0.249	3.028	3.749	0.223	0.178	1.485	0	0.488	0.435
ZP3	0.562	1.058	0.821	1.063	1.447	1.187	0.951	1.163	1.707	0.761
MATK	0.062	0.062	0	0	0.167	0.415	0.059	0	1.646	8.313
ADAMTSL4	1.623	0.872	1.027	0.783	0.223	1.246	0.951	0.145	1.524	2.336
LOC257358	1.436	1.245	0.667	0.559	1.28	1.246	1.604	1.308	0.853	0.543
RAD51AP1	0.749	0.436	0.975	1.175	1.001	0.95	0.653	0.218	2.255	2.336
GLYATL1	2.434	0.747	0.616	0.336	1.669	2.196	1.129	0.654	0.488	0.489
BCL2L2	1.186	0.809	1.694	2.238	0.612	0.653	0.772	0.727	1.036	1.032
METTL22	1.311	0.747	0.975	1.567	1.168	1.068	0.951	1.163	0.67	1.141
CCDC144B	2.934	1.743	0	0	0.056	0	2.614	2.398	0.427	0.598
CALML4	0.437	0.374	1.489	1.455	1.335	0.95	0.297	0.291	1.707	2.445
CARD9	0.437	0.311	0.821	1.231	0.389	1.068	0.653	0.436	1.158	4.292
PSMC3IP	1.685	0.934	0.924	1.567	0.668	0.771	0.653	0.581	1.28	1.739
CAMK2N2	0.375	0.56	0.051	0	4.173	4.688	0.475	0.436	0.061	0
ZMYND15	1.561	0.685	0.565	0.671	0.723	1.009	1.485	1.163	1.707	1.25
SNAI3	0.25	0.249	4.825	2.406	0.223	0.415	0.297	0	0.914	1.25
DHX30	1.561	0.685	1.232	1.622	0.89	0.771	1.485	1.453	0.549	0.598
C10orf11	0.062	0.062	1.335	2.126	0	0.119	0	0	1.402	5.759
FGD4	0	0.062	0.051	0.112	0.167	0.297	0.178	0	4.206	5.813
RRAS	1.498	1.245	1.796	1.119	1.391	1.602	0.832	0.654	0.427	0.326
TIGD7	0.624	0.747	2.72	1.399	0.334	0.89	1.01	0.727	1.036	1.413
HDX	1.935	1.93	0	0	2.17	2.196	1.366	1.308	0	0
RAD51B	0.749	0.374	1.181	1.119	2.114	1.365	0.951	0.581	1.402	1.087
PARPBP	0.874	0.56	0.975	2.014	1.001	1.484	1.366	0.581	1.036	1.032
POMP	0.999	0.934	1.232	1.399	1.502	0.89	0.832	0.945	1.28	0.924
CEBPD	0.624	0.187	0.411	0.28	0.501	0.712	0.713	0.509	1.463	5.542
ZNF391	0.312	0.125	0.821	1.119	1.335	2.196	0.535	0.727	2.316	1.467
NEB	0.999	0.747	1.078	0.615	2.504	2.077	0.891	0.727	0.67	0.652
FAM82A1	0.936	2.677	0.462	0.168	0.334	0.712	1.129	3.852	0.488	0.217
PGAM2	2.185	1.93	0.565	0.839	0.501	1.365	1.366	1.526	0.549	0.163
DSCR9	1.561	0.934	0.616	1.007	0.501	1.899	1.307	1.017	0.914	1.25
SETD8	1.561	1.743	1.437	1.343	0.835	0.178	0.951	0.945	1.036	0.978
AIFM2	0.999	0.311	0.821	1.734	1.113	1.009	0.594	0.581	2.438	1.413
CCDC85C	2.06	0.872	0.462	0.671	1.057	1.721	1.663	1.599	0.427	0.489
TAF5	0.936	1.058	1.489	0.671	0.779	0.771	0.832	1.381	1.158	1.956
UGT2B17	0	0.062	0	0	3.449	2.611	0	0.073	3.596	1.25
SIGLEC16	1.81	0.934	0.77	1.119	0.835	1.187	1.96	1.381	0.67	0.38
STAT4	0	0	0	0	4.785	5.578	0.178	0	0.244	0.272
C19orf40	0.749	0.249	0.565	1.175	2.448	1.78	1.01	1.09	0.914	1.087
CILP	1.561	0.934	0.873	0.615	0.89	1.128	2.436	1.381	0.488	0.761
HSD17B3	0.499	0.56	1.591	1.902	0.223	0.119	0.594	0.436	3.413	1.739
GCSHP3	1.061	0.934	1.437	0.671	1.391	1.187	0.891	0.872	1.28	1.358
CCDC144A	3.433	1.992	0	0	0	0	2.97	1.744	0.427	0.543
PNOC	2.372	1.183	0.719	0.168	0.278	0.771	3.089	0.872	0.853	0.815
FOXC1	0.624	0.56	0.257	0.112	1.391	1.128	0.416	0.291	3.413	2.934
BAIAP2L2	1.186	0.934	0.513	0.448	0.946	0.831	2.436	0.945	1.585	1.304
CD302	0.749	1.183	1.027	0.392	1.168	1.128	0.772	1.453	0.731	2.554
PTGER4P2	0.25	0.125	0.257	0.112	1.669	2.018	0.535	0	3.535	2.662
CCDC102A	0.749	0.187	1.642	2.014	0.835	1.128	0.475	0.581	1.707	1.847
SPRED3	1.748	1.619	0.77	0.504	0.612	0.95	1.545	1.744	1.036	0.652
GPR62	1.186	1.245	0.873	1.063	0.612	0.89	2.436	1.017	1.158	0.706
POLE2	1.186	0.934	1.489	2.182	0.445	0.771	1.485	1.09	0.792	0.815
OR2A9P	0	0	5.03	5.986	0	0.059	0	0	0.061	0.054
SLC22A17	0.062	0	4.106	3.637	0.668	1.068	0	0	0.731	0.924
HIGD1C	1.124	0.996	1.54	1.231	0.389	0.593	1.366	1.017	1.585	1.358
GLRA3	0	0.062	0.103	0.168	0.501	0.415	0	0	5.12	4.836
SPTBN5	1.061	0.498	0.565	0.392	0.835	1.424	1.01	0.145	2.255	3.043
FOXD4	1.623	1.245	1.129	0.224	1.335	2.018	0.951	0.872	0.853	0.978
QPCT	0.062	0	2.926	6.938	0.111	0	0	0	0.488	0.706
CYB5D1	1.748	0.996	0.719	1.007	1.224	1.365	1.307	1.599	0.731	0.543
ID1	0.999	1.183	0.719	0.392	1.168	2.849	1.01	1.308	0.914	0.706
ADAM9	0.375	0.374	0.462	0.615	2.392	1.602	0.951	0.654	1.829	2.01
PBX4	0.375	0.685	0.565	1.119	0.723	0.593	0.653	0.509	3.657	2.391
TGIF1	1.248	1.805	0.308	0.392	0.501	1.187	1.248	1.889	1.768	0.924
BAHCC1	0.062	0.062	0.051	0	0.056	0.237	0.119	0	2.072	8.639
TXNRD3	0.187	0.062	0.308	0	4.228	4.095	0.059	0	0.731	1.63
DAPK1	0.187	0.062	0	0	0.223	0.831	0.238	0.145	2.56	7.063
BATF3	0.749	0.498	2.823	1.79	0.668	1.306	0.772	0.727	1.219	0.761
C15orf37	0.375	1.494	1.437	1.007	1.113	1.662	1.604	1.308	0.61	0.706
CLPB	1.373	1.183	0.975	0.727	0.946	1.306	1.307	1.017	1.402	1.087
NDUFAF5	1.436	1.37	1.078	0.783	0.723	1.187	0.832	1.163	1.646	1.141
LRIG1	0.062	0.062	0.411	0.783	3.505	4.035	0.297	0.073	0.67	1.467
SNORA39	2.185	0.934	0.616	1.007	0.612	0.593	1.782	1.163	1.036	1.467
CCDC163P	0.499	0.685	3.131	3.581	0.556	0.237	0.653	0.799	0.549	0.706
RPS4Y2	1.436	0.56	1.437	1.007	0	0	0.951	1.09	1.646	3.314
MKNK1-AS1	1.186	0.872	1.129	1.399	1.28	1.602	1.426	0.799	0.731	1.032
EMILIN2	0.187	0	0.616	0.727	0.779	0.95	0.059	0	2.316	5.868
ACTL7A	2.747	0.809	0.565	0.783	0.501	1.187	2.614	0.945	0.427	0.924
KDM4D	1.186	0.809	0.616	0.504	1.001	1.424	0.653	1.017	1.707	2.608
MGAT3	0.062	0.311	0.873	0.727	1.725	2.136	0.119	0.073	3.779	1.739
GOLGA6L9	0.999	0.996	2.156	2.853	1.113	1.009	0.832	0.581	0.366	0.652
ISYNA1	1.498	1.183	1.54	1.399	0.835	1.484	1.01	1.09	0.488	1.032
GPC2	0.874	0.374	1.027	0.727	0.946	1.84	0.653	0.073	2.011	3.043
PACRGL	1.498	0.623	1.283	1.063	1.224	1.068	1.129	1.163	1.219	1.304
ZFP92	0.25	0.187	2.412	3.972	1.057	1.306	0.594	0.145	0.792	0.869
UPB1	0.874	1.121	2.156	1.455	0.556	0.89	0.356	0.654	1.463	2.065
LOC153684	1.124	0.996	1.848	2.35	1.335	1.721	0.713	0.291	0.61	0.652
TTK	0.624	0.809	0.873	1.678	1.224	1.78	0.594	0.727	0.914	2.445
SLC19A2	0.999	0.747	1.642	2.518	0.501	0.771	0.832	1.163	0.975	1.521
DCAKD	1.124	0.996	2.156	1.511	0.668	0.95	1.188	1.453	0.549	1.087
BUB1	0.499	0.623	1.437	1.902	1.001	1.721	0.535	0.218	0.67	3.097
HIST1H3G	0.062	0.062	0.462	0.28	0.223	0.356	0.059	0.436	3.413	6.357
ALDH6A1	1.311	0.685	1.489	1.846	0.723	1.78	1.723	1.526	0.366	0.272
GTF2B	1.124	1.245	2.104	1.343	1.391	1.246	1.426	0.581	0.61	0.652
DKFZP434H168	2.497	1.619	0	0	0	0	3.089	2.471	1.402	0.652
SMAD7	0.062	0.062	0.77	0.727	1.391	1.009	0	0	4.084	3.64
SH3GL1P2	1.935	0.685	1.129	1.287	1.168	1.958	1.485	0.291	0.731	1.087
LOC285548	1.248	0.436	0.051	0.168	2.949	3.798	0.594	0.509	1.463	0.543
VPREB1	0.125	0.125	0.154	0.336	0.779	1.899	0.178	0.073	4.267	3.858
CYP21A1P	1.186	0.809	1.027	1.958	1.224	1.306	1.129	0.872	1.097	1.195
BYSL	1.81	0.623	1.694	1.958	0.612	0.95	1.366	0.581	0.853	1.358
MGC16142	2.31	1.93	0.924	0.448	0.723	1.306	1.485	1.09	0.792	0.815
PRKCH	1.561	1.307	0	0	0	0.059	2.02	1.163	3.109	2.608
DTL	0.811	0.685	1.027	1.119	0.89	0.653	0.713	1.017	1.341	3.586
CHCHD1	0.936	0.374	1.899	2.014	1.502	2.196	0.832	0	0.914	1.195
SPRY3	1.061	0.747	0.821	1.287	1.28	1.424	0.891	0.436	2.072	1.847
CCDC154	0.811	1.121	0.719	0.895	2.782	1.602	0.653	0.436	1.341	1.521
ELF3	2.622	0.685	0.359	0.615	0.946	1.721	1.96	1.453	0.488	1.032
DPF1	1.498	0.436	0.257	0.224	1.836	2.077	2.376	0.799	0.914	1.467
SULF2	0.25	0.062	5.338	3.021	0.501	0.653	0.416	0.073	0.488	1.087
CDHR1	0	0.062	0	0.056	3.616	7.655	0.119	0	0.122	0.272
GRIK5	0.562	0.436	0.257	0.336	0.835	0.771	0.832	0.654	1.524	5.705
LCA5	0	0	0.154	0	5.508	4.985	0	0	0.67	0.598
OSBPL5	0	0	0.873	1.231	0.723	0.178	0.178	0	1.402	7.335
HCN3	1.498	1.245	1.386	1.399	0.445	0.89	1.901	1.671	0.853	0.652
INSM1	0.499	0.436	3.234	1.902	2.059	1.78	0.594	0.218	0.731	0.489
SCUBE3	2.559	0.872	2.002	1.622	0.501	1.306	1.604	0.363	0.305	0.815
LOC100130855	2.122	1.556	0.975	1.734	0.223	0.356	1.96	1.235	0.549	1.25
KCNIP2	1.685	1.432	0.77	1.455	0.445	1.484	1.069	0.799	1.463	1.358
ITGB4	0.375	0.311	1.283	1.567	2.17	4.51	0.297	0.291	0.731	0.435
C21orf119	1.623	0.436	0.462	0.951	1.28	1.424	1.723	1.235	1.646	1.195
LOC387723	1.373	1.37	1.335	1.567	1.057	1.602	0.535	1.453	1.036	0.652
FAM86B2	1.81	1.37	1.078	1.231	0.223	1.009	1.366	0.799	1.585	1.521
C8orf37	1.248	1.743	1.027	0.559	1.335	1.246	1.485	1.163	1.158	1.032
TAS2R10	0.499	0.872	1.694	2.126	1.669	1.662	0.713	0.145	1.585	1.032
HIST1H2BF	0	0.062	4.158	1.846	1.502	2.908	0.059	0.073	0.427	0.978
COL6A4P2	0.999	0.809	0.975	0.895	0.835	1.721	0.653	0.727	1.951	2.499
LMO2	0	0	0	0	0.167	0.119	0	0	0.975	10.812
RIMBP3B	0.062	0.125	4.927	4.7	0	0	0.238	0.145	0.792	1.087
ST3GAL3	1.248	0.685	1.437	1.958	0.723	1.365	1.545	1.017	0.853	1.25
SIX5	0.999	0.809	1.437	2.182	1.057	1.543	0.594	0.581	1.097	1.793
CHEK1	1.623	1.37	0.205	0.448	1.168	2.018	2.139	1.09	0.914	1.141
ZCWPW2	1.81	1.868	1.437	1.343	0.389	0.534	1.01	1.817	1.219	0.706
SCARNA15	1.748	1.307	1.642	1.063	1.558	0.95	1.663	0.945	0.731	0.543
CDCA4	0.936	0.498	2.412	1.734	1.057	1.78	0.653	0.654	0.853	1.576
GCM1	1.623	1.681	0.359	0.056	0.779	1.009	2.198	2.398	0.914	1.141
PRKCA	0	0	0	0	0	0.297	0.178	0	6.705	4.999
HESX1	1.124	1.307	2.31	1.734	0.501	0.653	0.594	1.599	1.219	1.141
PIN4P1	1.498	0.809	0.77	1.063	1.28	1.602	2.139	1.09	0.914	1.032
LOC100507032	0.562	0.872	0.975	0.839	1.28	1.602	0.832	0.581	1.829	2.825
CREG1	1.623	1.619	1.591	1.678	0.501	0.831	1.366	1.163	0.853	0.978
NPDC1	0	0	0	0	0.389	0.119	0	0	2.133	9.562
KLF5	0.437	0.56	1.745	2.014	2.448	0.95	1.01	0.363	1.707	0.978
IFT27	1.124	0.809	1.796	1.846	0.668	1.484	1.188	0.727	1.158	1.413
RPA4	1.748	0.934	0.513	1.063	1.113	1.306	2.02	1.381	1.158	0.978
TAX1BP1	0.687	0.498	2.566	1.399	1.335	0.95	1.248	0.509	1.341	1.684
BRD8	2.434	1.432	0.411	0.392	0.556	0.712	0.951	2.543	1.646	1.141
SSR4P1	0.874	0.934	2.053	0.839	1.447	0.95	1.248	1.817	1.097	0.978
BEST4	1.498	0.623	0.667	1.119	1.001	2.196	1.663	0.945	1.341	1.195
ADAM11	2.185	1.058	0.462	0.615	1.168	1.543	1.248	1.526	1.158	1.304
INGX	1.623	0.872	0.359	0.448	1.558	1.721	2.555	0.945	1.219	0.978
SLCO4C1	0.936	2.303	0.924	0.671	0.056	0.059	2.079	4.215	0.61	0.435
PAG1	0.312	0.125	0.051	0	0.556	1.068	0.238	0.218	2.621	7.117
ZNRF3	0.811	0.311	1.283	2.238	1.78	2.255	0.772	0.727	1.097	1.032
IFIT1	0	0	1.386	0.112	0.723	1.068	0	0	4.572	4.455
DKKL1	0.749	0.685	1.642	1.343	0.445	0.653	0.594	0.654	2.621	2.934
MRC2	0.811	1.37	0.565	0.224	0.056	0.297	0.594	0.799	2.987	4.618
SLC27A4	0.811	1.058	2.002	2.07	1.558	0.653	1.188	0.799	1.219	0.978
KCNMB4	0.624	0.436	1.232	3.469	2.559	1.424	0.297	0.145	0.792	1.358
SLC2A8	1.124	0.747	1.129	1.958	1.447	1.662	1.129	0.945	0.914	1.304
ZNF750	2.559	0.685	0.616	1.734	1.335	1.84	1.485	0.945	0.731	0.435
ZCCHC16	2.247	1.556	0.719	0.727	0.668	1.424	1.96	1.381	0.853	0.869
WTIP	1.935	1.37	0.821	0.839	1.335	1.602	1.307	0.799	1.28	1.141
KCTD1	1.373	1.245	2.053	1.79	1.224	2.136	0.653	0.581	0.67	0.706
RIMS3	0.437	0.062	2.156	3.637	0.612	1.424	0.713	0.291	1.036	2.065
NUF2	1.685	1.183	1.078	0.895	1.168	1.365	1.248	1.453	1.219	1.141
C8orf73	1.311	0.872	0.821	1.175	0.946	2.136	1.663	0.654	1.341	1.521
LARP7	0.999	1.183	2.515	1.175	1.335	0.89	1.248	0.654	1.463	0.978
C11orf85	0.25	0	0.873	0.783	0	0.059	0.059	0.073	5.303	5.053
FAM218A	2.06	1.307	0.719	1.399	0	0	2.673	0.945	1.341	2.01
ATP1A1OS	2.247	1.37	1.283	1.119	0.779	1.246	2.02	1.308	0.549	0.543
LOC389634	1.561	0.685	0.719	0.951	1.502	2.196	1.96	1.453	0.792	0.652
NUDT1	0.624	0.56	1.591	1.175	1.669	1.424	0.951	1.453	1.463	1.576
GATS	1.311	1.556	2.823	1.79	1.001	0.593	0.713	1.381	0.914	0.435
ZNF2	0.811	0.996	1.591	2.182	0.723	1.128	1.129	1.163	1.341	1.467
PRDM10	1.311	0.934	1.232	0.671	1.001	1.424	1.366	1.599	1.158	1.847
HTR7P1	1.81	0.436	0.257	0.895	0.779	0.89	1.842	0.509	2.438	2.717
CCDC136	1.436	0.623	1.283	1.734	2.782	2.255	0.832	0.509	0.305	0.815
LRRC49	0.062	0	3.798	5.427	0.056	0	0	0	1.28	1.956
CLEC4M	0.936	0.809	0.565	0.504	3.783	4.213	0.772	1.017	0	0
GNAS	1.248	2.241	0.873	0.839	1.558	0.95	1.188	1.817	0.853	1.032
COL7A1	0.999	2.054	1.489	1.175	0.89	2.552	0.772	1.744	0.792	0.163
MACROD1	0.687	0.747	1.027	0.671	1.224	1.721	0.772	0.073	2.133	3.586
NRL	1.498	0.56	0.924	1.287	1.725	1.365	1.842	0.581	1.341	1.521
LPHN1	0.811	0.934	1.335	1.455	0.723	1.128	1.188	1.163	1.463	2.445
NT5M	0.874	0.747	0.821	0.783	0.167	0.653	0.535	1.235	1.951	4.89
SH2D4A	0	0.125	5.595	6.77	0	0	0	0	0.061	0.109
H2AFJ	0.811	0.685	1.283	1.567	1.113	1.068	0.535	0.872	2.194	2.554
OSM	0.25	0.498	1.848	1.455	2.726	1.602	0.297	0.291	1.219	2.499
DPP4	0.187	0	0.051	0	0.723	0.653	0.059	0	5.913	5.107
CPOX	1.061	0.996	2.002	1.902	0.835	1.068	1.01	0.872	1.158	1.793
OTX2-AS1	1.685	0.809	0.308	0.727	1.057	3.145	1.842	0.509	1.219	1.413
ANKRD46	0.749	1.058	0.975	2.294	1.057	0.89	2.02	0.654	1.341	1.684
PSAT1	1.186	0.436	1.078	1.231	0.167	0.119	1.426	0.727	2.499	3.858
KCNMB3	1.685	1.494	0.873	0.839	0.668	1.068	1.366	1.163	2.011	1.576
GATA1	1.248	0.187	0.411	0.727	0.278	1.602	1.129	0.654	3.413	3.097
OGFOD2	1.998	1.245	1.232	1.79	0.779	0.771	1.129	1.235	0.853	1.739
GNAQ	0	0	0.051	0.168	0.89	0.415	0.238	0.145	1.646	9.236
CXCR7	1.935	0.56	0.667	1.455	0.223	0.89	1.485	0.799	2.133	2.662
FN3K	0.936	0.374	0.719	1.567	2.17	2.967	0.475	0.436	1.646	1.521
LOC285540	0.874	0.996	1.283	1.79	1.168	1.602	1.069	1.889	1.28	0.869
ZNF501	2.684	0.996	1.283	1.007	0.111	0.297	2.139	2.325	0.853	1.141
MCAT	0.687	0.249	3.234	2.182	0.612	0.712	0.653	0.291	1.402	2.825
FAM129A	0.375	0.062	0	0	1.113	0.653	0.475	0.073	2.011	8.095
BCL3	0.936	0.685	1.591	1.007	2.504	2.433	1.069	0.872	0.853	0.924
SYNE4	1.873	1.494	1.027	1.343	0.946	1.721	1.485	0.654	1.463	0.869
DCDC2B	1.81	0.872	0.975	1.455	0.835	1.424	1.723	0.799	1.463	1.521
ITPKA	0.125	0.187	0.924	4.364	3.004	3.145	0.594	0.073	0.305	0.163
LOC399815	1.873	2.552	0.411	1.119	0.501	1.246	1.782	1.744	0.792	0.869
PTTG3P	2.122	0.872	0.565	1.007	1.613	1.899	2.495	0.727	0.792	0.815
HBD	0.062	0	0.051	0	0.501	0.831	0.119	0.073	6.461	4.836
PPIH	1.748	0.934	1.489	0.951	1.335	1.543	1.188	0.727	1.829	1.195
MFSD2A	1.436	2.179	1.181	1.007	1.725	0.89	0.951	1.744	1.097	0.761
IL1B	0.062	0	0	0	0.501	0.297	0.059	0.073	2.072	9.943
NAPA-AS1	1.873	2.054	0.513	0.615	2.671	1.543	1.782	1.308	0.488	0.163
LOC100133612	1.124	0.498	0.873	1.063	0.612	1.424	1.366	0.945	2.987	2.119
AMH	1.498	1.37	0.359	0.671	1.001	1.424	1.723	1.235	1.89	1.847
RNF220	0.125	0.062	0	0	0.223	0.712	0.297	0	1.951	9.671
ZBED1	0.874	0.685	1.437	1.734	1.613	1.602	0.951	1.017	1.341	1.793
NXF5	1.248	0.623	0.411	0.112	0.89	1.246	1.01	0.799	4.267	2.445
CCDC62	0.936	1.494	0.616	1.175	1.669	1.78	1.188	1.308	1.341	1.576
ZNF444	0.936	1.37	1.335	1.343	1.168	1.484	1.129	1.526	1.341	1.467
ZHX1	1.124	0.374	0.924	0.895	1.391	1.009	0.891	0.945	2.804	2.771
ZNF679	1.561	1.307	0.667	0.951	0.835	1.365	2.258	1.453	1.219	1.521
SCARNA14	1.124	1.805	0.77	0.727	1.447	1.958	1.663	1.889	0.731	1.032
C9orf174	2.06	0.747	0.719	1.678	1.113	1.958	0.653	0.363	2.194	1.684
METTL20	2.372	1.743	0.975	0.392	0.723	1.602	1.307	0.872	1.829	1.358
FAM65A	0.999	0.996	1.129	1.399	1.168	1.958	1.248	0.872	1.402	2.01
ILDR1	2.122	0.934	0.873	0.615	0.612	0.95	1.663	0.945	2.133	2.336
SSPN	0	0	0.359	0.615	0.167	0.237	0.059	0	5.669	6.085
DLL3	0.375	0.436	0	0	2.504	2.849	0.475	0.436	2.316	3.803
PLEKHG4	0.375	0.249	1.386	1.622	0.056	0.119	0.356	0.799	4.023	4.238
TET1	1.498	1.805	0.359	0.951	2.003	2.018	1.604	1.599	0.853	0.543
RDH10	1.248	1.058	2.412	1.734	1.057	1.662	0.891	1.163	0.792	1.25
CREM	1.061	1.868	1.232	1.119	1.168	0.712	1.188	1.599	1.219	2.119
MYLK4	1.561	1.245	1.129	1.119	1.447	1.187	1.307	1.163	1.768	1.413
TSSK6	1.81	1.245	0.667	1.287	1.502	1.78	2.02	0.799	1.158	1.087
KLK4	0	0.062	6.211	5.147	0.223	0.237	0	0	0.731	0.761
CNTLN	0.062	0	0	0.168	7.288	3.739	0.059	0	0.427	1.63
GPR153	0.437	0.747	0.051	0.056	4.173	6.231	0.297	0.581	0.244	0.598
AMDHD1	2.372	1.556	1.129	0.951	0.779	1.009	1.426	1.017	1.524	1.684
CTTN	1.998	1.556	2.31	1.79	0.835	0.89	1.842	1.163	0.731	0.38
RAB40B	0.874	1.058	1.335	2.238	1.391	3.205	1.842	0.654	0.305	0.598
GINS3	0.874	0.56	1.437	2.238	0.501	1.543	1.307	0.945	2.011	2.119
FHL3	1.373	2.054	1.694	1.734	0.612	0.653	1.426	2.107	0.427	1.467
USP18	0.125	0.56	1.437	0.951	0.946	0.653	0	0.145	4.389	4.347
SEMA3D	0.312	0	0.257	0.056	0.111	0	0.059	0	5.608	7.172
NPR3	0.375	0.187	0.051	0.112	0.946	0.178	0.178	0.291	3.17	8.095
SPATA25	1.685	2.864	0.667	0.559	1.224	0.475	2.555	2.689	0.488	0.38
PCTP	0.936	0.56	1.437	1.567	2.837	2.671	1.01	0.799	0.853	0.924
ICAM1	0.749	1.183	2.207	1.119	1.168	1.662	0.713	0.872	1.585	2.336
FLJ20021	0.999	1.556	1.232	1.119	0.89	2.018	1.129	0.945	1.707	2.01
LOC643339	1.373	1.556	0.821	0.448	1.28	1.543	1.426	1.381	1.768	2.01
UBE2Q2P2	0.25	0.56	2.823	3.749	1.502	1.84	1.069	0.581	0.366	0.869
MANEAL	1.061	0.747	1.027	1.231	2.059	2.849	1.901	0.799	0.853	1.087
COMMD7	1.248	0.685	1.694	1.567	1.113	1.246	1.485	1.308	1.585	1.684
CNKSR1	1.685	1.619	1.232	1.287	1.001	1.068	0.891	1.744	1.524	1.576
ZNF815P	1.873	0.809	1.437	1.231	0.668	0.89	1.96	1.599	1.646	1.521
UBLCP1	1.124	1.183	1.796	1.846	1.057	1.068	1.485	1.526	1.036	1.521
DDI1	1.623	1.432	0.667	0.727	1.836	2.849	1.485	1.744	0.853	0.435
PPP1R3F	0.25	0.747	1.335	1.119	1.113	1.662	0.951	1.017	2.255	3.206
DPF3	2.185	3.548	0.154	0.056	0.612	0.771	2.258	2.543	0.305	1.25
THAP10	0	0	3.336	3.469	0	0	0	0	2.377	4.51
SLC5A5	1.873	1.058	4.158	3.469	0	0	1.545	1.381	0.122	0.109
EREG	0.25	0	0	0	0.223	0.119	0.416	0.436	1.951	10.323
TMEM11	1.623	1.245	1.642	1.287	1.558	1.246	0.653	1.09	1.097	2.282
RBMS2	1.81	0.685	1.848	1.622	0.389	0.297	1.307	1.381	2.377	2.01
ZC3H10	1.748	0.872	1.591	1.343	1.836	2.077	0.713	1.09	1.219	1.25
MARVELD1	0.437	0.249	1.591	2.518	0.111	0.297	0.178	0.145	1.707	6.52
GRPR	0.936	1.307	1.54	1.734	1.113	0.771	0.653	0.872	2.987	1.847
CYB5R2	0.562	0.436	0.821	0.559	1.78	1.84	0.356	0.872	3.231	3.314
DGKZ	0.687	0.809	0.308	0.448	4.006	3.383	0.653	0.945	1.341	1.195
N4BP3	0.749	1.183	1.899	1.063	0.946	1.662	1.366	0.799	1.402	2.717
TMEM173	0.437	0.062	0.821	1.231	0.167	0.475	0.059	0	1.463	9.073
KIAA1524	2.372	0.996	1.95	1.902	1.391	1.424	1.069	0.509	1.036	1.141
ATP6V1G2	1.373	1.307	2.669	1.455	0.835	1.009	2.673	1.017	0.427	1.032
CAPS2	2.185	1.121	0.411	0.392	0.167	0.059	2.614	1.744	3.048	2.065
EXD2	1.685	1.245	1.386	1.343	1.224	2.611	1.069	1.381	0.731	1.141
HSD11B2	3.121	0.56	0.667	1.007	1.335	1.899	1.663	0.436	2.133	1.032
FAM161A	0.749	0.498	3.644	4.028	1.224	1.187	0.475	0.509	0.67	0.869
BIN1	1.685	1.058	0.565	0.559	2.059	1.662	1.723	1.599	1.585	1.358
ZNF252P-AS1	2.31	0.996	1.232	1.455	1.113	1.84	2.495	1.017	0.488	0.924
CEBPA	0.125	0.062	0.103	0.224	0.389	0.475	0	0	1.585	10.921
FKBP7	0.999	2.054	3.08	1.958	0.779	0.356	1.366	1.235	0.488	1.576
FAM183B	1.248	1.805	0.411	0.448	2.392	2.077	1.842	1.817	1.158	0.706
WDR89	1.561	2.677	1.283	2.182	0.334	1.009	1.366	1.09	1.158	1.25
PSPH	1.061	0.56	1.027	1.063	2.615	1.84	1.545	1.381	1.28	1.576
FAM86C2P	1.623	0.56	1.489	2.182	0.89	1.484	1.901	0.872	1.829	1.141
TAS2R31	0.811	0.996	1.591	3.021	1.391	1.365	1.069	0.654	1.89	1.195
SAC3D1	0.187	0.311	3.747	2.462	2.003	2.196	0.475	0.436	1.036	1.141
RASGEF1A	1.124	1.245	0.873	0.839	0.445	0.415	1.723	1.163	3.291	2.88
PECAM1	2.372	1.556	0.77	0.392	1.168	2.433	2.436	1.308	0.488	1.087
UHRF1	0.187	0.498	0.359	0.28	0.668	0.534	0.238	0	1.585	9.671
MED12L	0.624	0.747	0.205	0.504	1.335	0.712	0.416	0.073	2.56	6.846
LOC100134368	0.999	1.37	1.386	1.455	0.89	0.653	1.307	1.962	2.438	1.576
LYSMD4	2.434	1.743	1.489	1.902	1.28	0.712	1.604	1.599	0.975	0.326
KLRG1	0.749	0.187	1.796	1.399	1.836	1.424	1.188	1.09	1.951	2.445
COL5A2	1.748	1.805	1.54	1.119	1.613	2.196	1.901	0.872	0.731	0.543
CUBN	1.311	0.311	0.924	1.007	3.06	4.035	1.307	0.218	1.097	0.815
LNPEP	2.372	0.872	0.257	0.448	1.78	1.721	2.376	1.526	1.158	1.576
FOXN3-AS2	2.434	0.747	0.205	1.399	1.669	2.73	2.673	0.654	0.914	0.706
HOOK1	0.062	0	3.028	2.014	2.17	3.976	0.119	0	1.341	1.467
ACTA2	1.623	1.183	1.54	2.294	1.502	1.187	1.248	0.654	0.67	2.282
LOC143666	1.623	1.058	1.181	0.839	1.28	1.424	2.02	1.235	1.585	1.956
JAKMIP3	2.871	0.623	0.821	0.727	1.113	1.187	2.555	1.09	1.28	1.956
ITGAV	0	0	4.055	4.532	0.167	0	0.178	0	2.865	2.445
LOC439994	1.436	1.058	1.386	1.287	1.168	1.899	1.366	1.889	1.402	1.358
GALNT6	0.312	0.249	0.359	0.168	1.558	1.424	0.356	0.218	3.413	6.194
C1orf233	0.312	0.311	3.644	1.287	0.946	0.89	0.653	0.218	2.621	3.369
NAPSA	2.559	1.37	0.616	0.839	0.501	0.415	2.733	2.325	1.646	1.25
HAS3	1.685	1.183	2.002	1.455	1.113	1.187	2.733	0.872	1.158	0.869
TCEAL1	1.061	1.556	2.053	1.678	1.558	0.712	1.545	1.09	1.768	1.25
SETMAR	0.187	0.56	2.618	2.686	1.725	1.306	1.485	1.017	1.28	1.413
SMARCA1	0	0	6.262	5.427	0.111	0.237	0.059	0	0.731	1.467
TDH	1.81	1.992	0.411	0.336	1.391	1.543	2.258	2.616	1.463	0.489
NREP	0.624	0.374	0.205	0.224	0.167	0.475	0.891	0.291	1.768	9.291
ASPRV1	1.561	0.623	2.156	1.902	0.779	1.84	1.723	1.235	1.524	0.978
KCNH3	0.187	0.125	1.899	3.525	0	0.178	0.119	0.363	5.181	2.771
LPPR3	0.375	0.809	0.103	0.559	0.668	1.009	0.653	0.363	0.914	8.91
PODXL2	0.624	0.436	0	0	0	0.119	0.416	0.727	5.852	6.194
GATA2	0.375	0.125	0.051	0	2.837	1.721	0.059	0.291	1.219	7.715
CXorf40A	1.311	0.436	2.464	1.958	1.725	1.009	1.366	0.872	1.097	2.173
CLIC2	0.187	0	0.462	0.615	1.892	1.899	0	0	4.632	4.727
FLJ27352	0.999	1.121	2.053	1.846	1.057	1.424	1.485	0.727	2.133	1.576
TUBA3FP	1.436	0.809	1.642	1.958	0.723	1.958	1.426	1.017	1.219	2.282
ARF6	0.624	2.241	1.232	0.895	1.113	0.89	2.079	2.253	1.463	1.684
LOC728323	0.062	0.125	0	0.112	3.227	3.027	0.119	0.145	4.023	3.64
AMIGO1	0.999	0.56	1.694	3.972	1.613	1.84	1.129	1.09	0.67	0.924
CCDC77	1.935	1.245	2.053	1.79	0.278	1.246	2.02	0.945	1.524	1.467
LOC100506994	2.122	0.623	0.821	0.839	1.447	1.424	2.97	0.654	2.255	1.358
TCEANC	1.186	1.183	1.95	2.406	1.558	1.662	0.475	1.09	0.975	2.065
SERF2	1.498	1.307	1.232	1.231	1.168	2.018	1.545	1.453	1.524	1.576
ANKRD49	0.936	1.121	1.129	0.392	1.947	1.958	1.426	0.799	1.585	3.26
TRIP13	1.186	0.934	2.207	2.35	1.224	0.593	0.832	1.235	1.28	2.717
MYBPC3	2.06	1.37	0.719	0.895	0.835	1.246	2.317	1.671	1.28	2.173
CCDC122	1.373	2.117	1.129	0.783	1.558	1.662	2.555	2.035	0.549	0.815
ZNF790	2.434	1.681	0.821	1.567	0.835	0.89	2.317	1.817	0.914	1.304
PTPRQ	0	0	0	0	0	0	0	0	9.814	4.781
RAB26	1.436	1.058	1.181	1.175	0.668	1.246	2.198	1.308	1.341	2.988
POM121L10P	0.562	0.498	3.08	2.35	1.558	2.136	0.594	0.509	1.585	1.739
CD46	1.373	1.992	0.77	0.727	0.835	1.187	0.535	1.817	2.987	2.391
KRTAP5-9	2.934	1.432	0.513	0.392	1.28	1.009	1.782	1.744	2.072	1.467
C16orf3	1.873	0.809	0.975	2.014	1.391	3.442	1.069	0.581	1.158	1.358
NCAPG	1.311	1.245	0.873	0.336	0.501	0.712	1.188	0.799	2.499	5.216
EHHADH	0.25	0.062	4.414	4.028	1.224	1.128	0.238	0.291	1.158	1.902
MST1P2	0.749	0.685	2.412	2.63	0.612	0.475	0.832	0.436	3.048	2.825
LRRC61	0.375	0.436	2.515	1.455	2.504	3.323	0.178	0.363	1.402	2.173
COA6	0.999	1.743	3.182	1.902	1.057	1.306	0.653	0.727	1.097	2.065
SLC25A2	2.31	0.809	0.616	0.895	1.613	2.196	3.683	1.017	0.914	0.706
ROM1	1.124	1.183	1.181	0.727	1.892	2.196	1.248	1.453	2.133	1.63
CHAC1	2.06	1.245	0.667	2.406	1.057	1.128	3.03	0.872	1.219	1.087
HIST3H2BB	1.311	1.494	0.051	0	0.668	0.534	1.663	1.817	2.621	4.618
RHBDL1	1.873	1.121	0.565	1.902	1.725	2.611	2.02	1.235	0.549	1.195
LGR4	0.624	0.498	1.95	1.399	3.672	4.213	0.594	0.436	0.549	0.869
WDR62	1.81	1.37	1.232	1.678	1.057	1.424	2.317	1.017	0.914	2.01
DUSP19	1.685	1.183	0.359	0.783	1.001	1.958	2.02	1.381	1.829	2.662
F13A1	0.25	0	0.565	1.455	0.556	1.009	0.059	0	0.488	10.486
SLA2	0.499	0.56	0.462	0.951	1.168	0.475	0.475	1.09	3.231	5.976
TMF1	1.373	1.992	1.642	0.951	1.669	1.721	1.01	1.453	1.341	1.739
MOB3B	0.187	0.062	0.051	0.28	0.334	0.356	0.178	0.145	6.949	6.357
TBC1D3H	2.372	1.37	1.848	1.175	1.28	2.018	1.96	1.381	0.792	0.706
ALDH3A2	1.748	1.245	1.078	1.734	1.502	1.899	2.317	1.671	0.731	0.978
MS4A6A	0.375	0.249	0	0	0.278	0.297	0.297	0.436	3.413	9.562
APCDD1	0.125	0.187	6.981	6.266	0	0.059	0.416	0	0.549	0.38
PPP3R2	1.498	2.054	0.308	0.504	0.723	0.415	3.683	2.907	2.255	0.652
ECRP	0	0.062	0	0	0.223	0	0	0	0.914	13.8
MGLL	1.685	2.303	1.027	1.455	0.668	0.178	1.188	1.163	0.61	4.727
FUOM	0.999	1.307	1.437	1.399	2.615	2.433	1.366	0.363	1.402	1.684
FADS1	0.624	0.249	2.104	2.518	1.613	1.958	0.475	0.799	1.524	3.151
ZPBP2	1.248	1.121	1.335	1.287	1.28	1.958	0.951	1.09	2.682	2.065
HFE	1.436	0.872	2.258	2.126	0.278	0.771	1.248	0.727	2.377	2.934
CCL5	0.125	0.187	3.234	2.126	1.28	1.068	0.238	0.291	3.352	3.151
SLC22A23	0	0	5.441	7.161	0.723	0.771	0	0	0.305	0.652
TP53TG5	1.748	1.805	1.078	0.783	1.669	1.899	1.96	1.235	1.463	1.413
MLLT3	1.685	1.307	0.051	0.559	2.448	3.027	0.832	1.453	1.646	2.065
C17orf97	2.622	1.058	3.593	3.693	0	0	2.079	2.035	0	0
MAPK8IP2	2.247	0.872	0.77	2.126	1.447	1.84	1.663	1.308	1.341	1.467
NAIP	2.31	0.747	0.719	0.615	0.779	1.009	2.436	1.09	0.549	4.836
HIST2H2BC	1.498	2.303	1.232	1.007	1.224	1.246	1.129	1.744	2.194	1.521
TC2N	0.125	0.062	7.289	6.602	0.111	0.119	0.119	0	0.244	0.435
ALG3	0.811	0.934	1.386	2.797	1.558	1.484	1.723	1.235	1.341	1.847
TAS2R46	2.185	0.623	1.642	2.35	1.224	1.721	2.317	0.799	1.28	0.978
SNORA14A	1.498	2.615	0.873	0.951	3.227	1.662	1.545	1.599	0.61	0.543
RHBDF1	1.623	0.872	1.745	2.07	1.224	0.712	1.129	0.654	2.682	2.445
LOC400657	1.935	1.432	2.207	1.567	1.001	1.424	1.604	1.526	0.792	1.684
NPFF	1.685	1.121	0.77	0.448	1.502	1.009	2.317	1.453	2.316	2.554
TP63	0	0	0.103	0.168	2.003	2.018	0	0	4.693	6.194
HIST1H2BB	2.996	3.362	0.103	0.112	0.167	0.475	2.139	2.543	1.829	1.467
CD55	2.122	1.805	1.129	2.294	1.001	2.018	1.426	0.727	0.67	2.01
NUDT7	2.06	2.054	0.975	1.79	0	0	1.604	1.453	1.707	3.586
ISPD	0.062	0.062	2.977	2.518	3.116	3.027	0.059	0	0.975	2.445
LOC100134229	1.998	1.93	1.591	1.734	1.057	1.958	1.366	1.163	1.097	1.358
PSORS1C3	3.745	4.607	0.257	0.056	0.111	0.297	2.02	4.07	0.122	0
EIF5A2	1.498	1.805	0	0	2.782	2.433	1.426	1.09	2.438	1.847
LOC100506963	2.372	1.432	2.002	1.79	1.28	2.018	1.248	1.163	0.549	1.467
ACER3	0.749	0.996	2.464	1.958	1.168	1.365	1.01	1.744	1.646	2.228
HIST1H2AD	0.062	0.249	4.517	3.804	2.837	2.136	0.238	0.073	0.488	0.924
CCDC176	1.81	1.556	1.899	1.119	1.558	2.789	2.258	1.599	0.305	0.435
CAV2	0	0	8.007	6.993	0.056	0	0	0	0.122	0.163
CDKN3	1.311	1.556	1.489	1.846	0.556	0.712	1.663	0.872	1.158	4.184
CDC6	1.373	0.747	0.257	1.511	0.668	1.662	1.366	0.654	1.951	5.162
GPSM2	0.811	0.685	2.258	2.182	1.391	1.662	1.129	1.163	1.28	2.825
ANKRD20A5P	2.996	1.743	0.257	0.671	0.334	1.246	3.505	2.689	1.097	0.869
BIVM	1.998	1.805	2.515	2.518	1.224	1.662	0.951	1.526	0.305	0.924
C2orf15	1.061	0.623	1.335	2.406	1.892	3.264	0.713	0.799	1.707	1.63
RCAN1	0.999	0.809	2.258	1.79	1.113	1.246	0.772	1.308	2.499	2.662
AKR7A2P1	0.624	0.934	0.821	0.951	3.95	4.451	1.485	1.017	0.853	0.38
IKZF4	1.311	1.681	2.977	2.853	0.946	1.009	1.663	2.18	0.305	0.543
PRR11	1.061	1.37	1.386	0.783	0.835	1.068	1.901	1.381	1.097	4.618
SLC40A1	0.125	0.249	0	0.056	0.334	0.653	0.119	0.509	2.865	10.595
BBS5	1.623	1.619	1.027	0.839	1.057	1.721	1.248	1.09	1.646	3.64
JUP	0.312	0.311	0.051	0.112	0.723	0.653	0.297	0.291	3.535	9.236
RPL23AP82	1.186	0.934	1.642	2.574	2.003	2.433	1.248	1.163	1.219	1.141
NLGN3	1.873	0.809	0.616	0.895	1.78	3.323	2.258	1.526	1.219	1.25
GNGT2	2.934	2.864	0.051	0.056	0	0.059	2.852	4.651	1.158	0.978
IGFLR1	1.685	1.868	1.745	1.343	1.224	2.136	1.723	1.889	0.853	1.141
ZNF285	0.125	0	4.825	3.637	2.003	2.433	0.297	0.218	1.158	0.924
ZNF57	1.81	1.37	1.232	1.399	2.17	1.84	1.248	0.872	1.402	2.282
ACTL10	1.873	1.681	1.129	1.119	0.779	1.484	1.485	1.453	2.743	1.902
DPYSL2	0.312	0.125	4.671	4.588	0.556	0.653	0.535	0.073	1.89	2.282
GPR52	2.809	1.556	0.821	0.615	1.892	1.187	3.802	0.799	1.402	0.815
KCNQ1	0.187	0	0.051	0	0.056	0	0.119	0	8.229	7.063
SNORA69	1.623	0.996	0.821	1.231	1.168	2.611	2.733	1.381	1.341	1.847
PJA1	0.999	1.183	1.437	1.678	2.782	2.255	1.069	1.744	0.914	1.739
MORN3	2.622	2.241	1.283	1.231	0.223	0.297	3.267	2.18	1.402	1.087
EMR4P	0.25	0.56	4.312	2.909	0.223	0.178	0.238	0.436	3.657	3.097
C10orf10	0.312	1.245	2.361	3.301	0.445	0.95	0.772	0.218	5.12	1.141
LOC653653	2.247	1.432	2.002	2.35	1.001	2.314	2.079	1.017	0.792	0.652
EFCAB11	1.436	1.245	2.464	2.518	2.059	1.484	1.188	1.744	0.61	1.141
HOXB7	0	0.125	2.31	2.126	2.448	1.662	0	0	3.048	4.184
TANC2	0.25	0.249	0	0	0	0.237	0.178	0.218	7.01	7.769
EMID1	0.125	0.125	0	0	0.501	0.356	0.238	0.145	2.865	11.573
EMC6	0.749	1.245	1.283	1.175	1.725	3.739	1.96	1.599	1.585	0.869
CCDC153	2.622	2.801	0.719	1.175	0.723	1.543	1.901	2.616	0.853	0.978
CDT1	1.124	0.747	1.078	2.518	0.501	1.128	1.248	0.872	1.097	5.65
AUTS2	0.874	0.56	4.363	5.203	0.278	0.771	0.475	0.436	0.853	2.173
CENPI	1.623	1.183	1.283	2.126	0.556	1.246	2.02	2.689	1.036	2.228
LOC100240734	2.871	1.93	1.129	1.119	1.28	0.712	2.198	2.18	1.402	1.195
SLC25A20	0.437	0.187	1.591	3.357	2.281	2.433	0.356	0.145	1.646	3.586
OAZ2	0.874	1.307	1.694	1.343	2.448	2.671	1.01	1.599	1.463	1.63
LOC91450	4.182	1.245	0.462	1.063	0.89	0.89	3.802	1.526	1.28	0.706
C9orf85	1.623	1.992	1.899	1.399	1.725	0.831	1.604	1.235	1.951	1.793
FAM22A	0.749	1.556	2.72	2.518	1.335	1.306	1.01	1.744	1.829	1.304
FAH	0.936	0.56	1.745	1.622	0.723	1.662	0.653	0.799	1.829	5.596
LRP1	0.437	1.121	2.361	2.462	1.669	2.849	0.832	0.145	2.255	2.01
LOC100506804	1.436	2.366	0.513	0.839	2.17	1.721	2.079	2.035	1.585	1.413
CFD	0.187	0.311	0.462	0.448	2.504	3.739	0.416	0.073	0.975	7.117
CDK18	0.375	0	1.694	2.574	1.558	1.78	0	0	3.596	4.673
TOX	3.496	2.801	0.103	0.224	0.111	0.119	3.802	3.561	0.792	1.25
SLC9A3R2	0.062	0.187	3.747	8.84	0.445	0.89	0.356	0.073	0.914	0.761
GGTLC2	1.373	0.934	0.616	0.671	0.556	0.593	1.069	0.727	5.12	4.618
CD27-AS1	1.623	1.432	1.283	1.734	1.224	1.187	1.723	1.744	2.682	1.684
MON1A	0.999	0.436	2.31	2.63	1.78	3.501	1.01	0.509	0.914	2.228
ZNF492	0.312	0.187	4.927	3.189	0.835	0.475	0.297	0.436	2.255	3.423
CENPF	1.061	1.245	1.796	1.231	1.113	1.484	1.307	0.799	2.011	4.292
FASTKD5	1.81	1.058	2.104	1.399	2.114	2.789	1.01	1.453	1.158	1.467
NACC2	0.25	0.062	1.437	3.749	0.946	0.89	0	0	3.17	5.868
E2F7	0.624	0.187	1.642	1.567	5.619	4.154	0.238	1.017	0.731	0.598
TRIM16	1.81	1.37	1.848	2.126	1.224	1.84	1.545	1.453	1.585	1.576
TRIM7	2.31	2.117	2.002	3.189	0.445	0.831	3.267	1.526	0.366	0.326
C21orf15	1.81	4.109	2.977	0.895	1.447	1.128	1.129	2.616	0.244	0.054
SLC4A8	0.749	4.545	0.051	0.28	1.391	1.128	1.604	3.634	1.463	1.576
UGGT2	1.81	1.058	1.283	1.063	3.06	3.027	0.832	0.872	1.951	1.467
ZNF236	1.623	1.058	1.386	1.455	1.836	2.255	1.663	1.599	1.646	1.902
PTCH2	1.061	0.747	2.002	3.189	0.835	1.543	2.079	0.799	2.011	2.173
ERBB2	1.685	0.685	1.335	2.238	2.392	2.196	2.139	0.218	2.316	1.25
CD226	1.498	1.121	0.924	1.455	1.725	2.255	1.069	1.381	2.377	2.662
PLK4	1.873	2.179	1.129	2.238	1.558	1.958	1.129	2.398	0.61	1.413
LAPTM4B	0.062	0.249	0.411	0.783	0.668	0.534	0.059	0.073	3.17	10.486
RNF207	0.499	0.187	2.515	6.77	0.111	0.356	0	0.073	3.231	2.771
PLCD3	0.437	0.623	4.517	9.008	0.278	0.475	0.297	0.145	0.366	0.38
SDHAP3	1.623	1.619	2.156	1.846	1.613	1.84	1.01	0.872	1.89	2.065
FAM212B	1.873	1.868	2.156	3.301	0.612	1.662	2.079	1.526	0.914	0.543
LRP8	1.873	1.432	0.411	1.231	1.001	1.899	2.079	2.035	1.097	3.477
KLK14	2.372	2.054	0.719	1.175	1.168	1.484	2.258	0.945	2.926	1.467
SGOL1	1.311	0.996	0.616	0.951	2.893	2.671	1.307	0.945	2.682	2.228
KIAA1383	0	0.249	0.411	0	3.449	3.027	0.059	0.073	4.511	4.836
SLC22A5	1.81	1.307	2.156	2.126	0.612	0.712	1.485	1.526	2.621	2.282
SLC2A13	1.186	1.93	2.258	2.07	1.725	1.662	1.604	1.017	2.377	0.815
NRN1L	2.372	1.805	0.924	2.238	1.057	1.78	2.792	1.671	0.975	1.032
ZNF643	1.873	1.37	2.156	1.119	0.723	1.365	1.901	0.872	2.987	2.282
ARMC2	1.248	1.681	3.644	3.749	0.723	0.95	1.485	1.599	1.036	0.543
TRAPPC11	0.749	1.805	2.977	1.119	1.224	1.662	0.891	1.817	2.194	2.228
C6orf164	1.561	1.805	0	0	3.449	1.899	1.663	1.744	2.377	2.173
CNOT8	1.124	0.996	2.464	1.734	1.947	2.018	0.713	1.163	1.829	2.717
RTKN	0	0.062	3.08	2.014	0.501	0.712	0.059	0.073	4.45	5.759
KIF22	1.873	1.743	2.412	1.846	1.613	1.899	1.604	1.671	1.036	1.032
AP1AR	1.373	1.121	2.156	2.182	1.447	2.433	1.782	1.308	1.524	1.413
TREM1	3.808	2.801	0	0	0.389	0.534	2.911	3.052	0.792	2.499
IL12RB1	1.998	0.934	0.975	1.455	1.613	2.136	2.079	1.526	2.133	1.956
SLC41A2	1.623	0.436	3.234	3.86	1.391	1.009	1.723	0.799	1.707	1.032
ORAI3	0.999	2.054	2.207	1.902	0.946	1.424	2.079	2.253	1.402	1.576
MESDC1	1.186	1.245	1.335	1.678	0.612	1.84	1.663	2.107	2.743	2.445
GMNN	1.81	1.868	2.104	1.343	1.28	1.365	2.02	1.09	1.28	2.717
KATNAL2	1.124	0.685	0.924	1.622	1.725	3.145	1.01	0.872	3.109	2.662
CYCSP52	1.561	0.996	0.462	0.839	2.114	6.172	1.96	1.235	0.731	0.815
FAM81A	2.372	1.121	4.927	3.189	0.668	1.068	1.604	0.727	0.731	0.489
ANKRD9	1.935	1.183	1.899	2.182	2.337	2.374	2.02	1.962	0.366	0.652
C17orf58	1.748	1.058	2.156	3.357	1.725	0.653	1.723	1.671	1.28	1.576
ARRDC3-AS1	2.185	2.552	0.719	1.622	1.502	2.255	2.139	1.962	1.158	0.869
CHRNA5	2.497	1.992	0.308	0.392	0.334	0.95	3.089	2.543	1.768	3.097
ZNF502	3.496	2.615	0.616	0.615	0	0.059	4.515	2.98	1.158	0.924
WDR4	1.373	1.245	1.694	2.462	1.669	2.255	1.307	1.526	1.707	1.793
RND1	0.375	0.374	3.388	6.49	2.114	1.484	0.416	0.073	1.097	1.25
LMAN1	1.685	1.121	1.899	1.958	1.502	2.196	2.198	1.381	1.402	1.739
CARS	1.685	2.303	1.283	2.07	1.113	1.424	2.079	1.09	1.341	2.717
TMEM99	1.248	1.307	2.002	2.853	0.835	1.246	1.723	0.945	2.316	2.662
LRP11	0	0	5.697	9.008	0	0	0	0	0.914	1.521
SLMO1	2.747	2.054	0.975	1.119	0.89	1.246	1.901	0.799	1.463	3.966
IPMK	1.81	1.183	1.437	1.79	1.725	2.433	1.723	1.381	2.011	1.684
PPP1R32	2.122	1.058	1.027	1.231	1.335	2.255	1.901	1.017	3.048	2.228
GNN	0.499	0.809	4.312	4.7	1.28	0.831	0.297	0.799	2.011	1.684
FAM66D	1.998	2.241	3.08	1.231	1.78	2.255	2.02	2.398	0.122	0.109
ZNF283	1.186	1.494	2.207	1.678	1.168	1.899	1.188	1.962	2.072	2.391
RYR1	0	0	4.106	4.028	0	0	0	0	4.267	4.89
LOC100507173	2.31	1.556	1.54	1.343	1.613	1.306	1.663	2.471	2.194	1.304
NRARP	2.247	1.058	2.104	0.895	1.78	2.671	2.673	0.727	1.646	1.521
ZNF275	0.874	0.996	3.234	3.804	2.059	2.196	1.307	0.509	1.158	1.195
LOC100128822	1.311	1.432	2.566	1.846	1.558	1.662	1.069	2.325	1.89	1.684
BRIP1	2.747	1.992	1.181	1.007	1.613	1.187	2.673	2.689	0.792	1.467
GLIS2	2.684	1.681	1.181	0.727	1.057	1.484	2.317	1.526	3.17	1.521
ITPRIP	1.748	1.183	0.719	0.559	1.224	4.688	1.901	0.799	2.194	2.391
C1QB	0	0.125	0.051	0.056	0	0	0	0	4.815	12.388
GRAMD3	0.062	0.062	1.95	1.399	4.006	4.332	0	0.073	2.621	2.934
MKRN9P	1.873	1.432	1.694	1.511	3.004	1.543	1.307	1.671	2.011	1.413
HIST1H3D	0.125	0.249	4.363	2.574	3.338	3.739	0	0.218	1.341	1.521
FZD6	0.811	0.996	1.745	0.951	0.556	0.95	0.653	0.654	4.632	5.542
C11orf1	1.685	0.685	1.078	1.231	2.114	3.264	1.485	1.017	2.621	2.336
MRC1	0.125	0.125	12.165	3.637	0.111	0.059	0.238	0.218	0.244	0.598
BCDIN3D-AS1	1.998	1.556	1.848	2.014	0.946	1.365	2.317	1.671	1.707	2.119
ANKDD1A	2.122	1.868	2.104	1.902	1.335	2.552	3.149	1.235	1.036	0.272
PKDREJ	2.122	1.805	1.489	1.119	0.779	1.721	1.96	1.235	2.743	2.608
TLR6	0.999	1.619	2.772	2.35	1.28	1.009	1.604	1.308	2.011	2.662
WNT10B	0.125	0.125	0.051	0.168	0.334	0.593	0.238	0	7.132	8.856
JSRP1	0.312	0.374	1.437	2.126	0.167	0.059	0.059	0	6.461	6.628
TUFT1	0.749	1.245	2.156	4.364	0.835	1.365	1.248	0.727	2.438	2.499
SEPP1	0.125	0.125	0.051	0.056	0.056	0.059	0.059	0.073	5.913	11.138
ACTR3B	1.998	1.494	1.642	2.126	1.892	1.306	2.079	1.381	1.158	2.608
FGFR4	1.248	0.809	1.489	2.741	1.447	3.264	2.495	0.799	1.829	1.576
AIFM3	0.749	0.685	0.821	0.559	1.335	2.849	0.535	0.218	4.815	5.162
LOC100506207	0.811	0.498	2.156	3.301	0.946	1.484	1.426	0.581	3.109	3.423
SEC24B-AS1	1.998	1.619	2.566	1.958	1.78	1.365	1.604	2.035	1.158	1.684
TGM1	2.185	0.872	1.899	3.693	0.723	1.424	0.951	1.09	2.499	2.445
N6AMT2	1.061	0.996	2.104	2.853	1.669	2.196	1.485	0.727	1.707	2.988
C8orf31	1.248	0.623	2.31	2.014	2.281	2.967	1.01	1.308	2.072	1.956
CHEK2	1.561	1.805	0.667	0.504	3.004	2.611	1.426	1.671	2.316	2.228
TPH1	3.433	1.743	1.694	1.175	1.502	1.958	2.555	2.253	1.158	0.326
ANKRD5	0.562	0.623	6.621	4.476	0	0	0.832	0.799	1.89	2.01
KIAA1804	2.185	1.992	2.977	2.965	2.504	1.78	1.01	1.526	0.244	0.652
C1orf172	1.124	0.56	2.566	2.741	1.836	2.077	0.535	0.581	2.56	3.26
LINC00202	3.059	2.179	0.975	0.671	0.946	1.958	2.198	1.962	2.926	0.978
PISD	2.996	1.556	1.489	2.182	1.391	1.899	2.673	2.253	0.549	0.869
TAS2R13	0.874	0.249	2.207	2.126	2.225	1.662	1.426	0.727	4.084	2.282
SMIM5	0.499	0.062	0.462	0.615	2.225	3.561	0.238	0.581	4.815	4.836
NUDT6	0.936	1.805	1.642	1.343	2.448	2.671	1.366	1.308	1.463	2.934
CNTF	1.498	1.868	0.719	0.727	1.28	1.84	1.96	2.035	3.718	2.282
TAS2R50	1.935	0.747	1.796	2.294	2.17	1.721	1.604	1.235	2.316	2.119
NLGN2	0.125	0.125	6.467	8.672	0.223	0.356	0.535	0.073	0.305	1.141
CNNM2	2.372	1.868	0.924	1.343	1.947	2.552	1.248	1.962	1.646	2.173
HIST1H4I	1.935	1.183	1.386	0.671	0.946	1.365	1.188	1.09	4.145	4.184
RAB39A	2.185	2.117	0.77	0.951	3.06	2.849	0.891	1.381	1.829	2.065
SYCP2	1.748	1.556	0.821	1.567	1.335	1.721	1.307	2.107	3.779	2.173
B3GNT1	1.436	1.058	3.08	2.294	1.558	1.84	1.01	0.945	2.194	2.717
PLIN5	0.125	0	0	0	0.056	0	0	0.145	9.874	7.932
FAM66C	1.124	0.996	1.642	2.574	1.669	2.018	1.545	0.872	2.926	2.771
AFF2	0	0	6.365	6.882	0.723	0.89	0	0	0.67	2.608
GPR113	2.06	2.428	1.489	2.294	1.502	1.662	2.495	1.817	0.853	1.576
KRT19P2	1.748	0.56	3.798	8.28	0.445	0.356	1.901	0.654	0	0.435
ARHGEF5	0	0	8.469	9.175	0.056	0	0	0	0.122	0.38
COL28A1	3.059	1.556	1.181	1.455	1.335	1.365	2.436	2.035	1.402	2.391
FCER1A	0.187	0.311	0.205	0	8.29	2.018	0.475	0.654	1.951	4.129
ACSM3	1.998	2.054	1.283	1.063	1.892	1.128	1.901	2.398	1.28	3.26
NETO1	0	0	0	0	0	0	0	0	9.631	8.639
TNFAIP8L1	1.186	0.623	1.181	1.678	3.672	3.323	1.307	0.654	2.316	2.336
MFSD12	1.124	0.747	0.77	1.622	1.28	2.077	1.01	0.363	4.998	4.292
S100A9	0.25	0.249	0	0.056	1.447	1.187	0	0	4.023	11.084
SLC39A11	2.06	1.245	1.54	1.511	2.059	1.899	2.079	1.381	2.621	1.902
SNORA79	2.497	2.428	1.027	0.559	2.559	3.323	2.792	1.744	0.853	0.543
NKD1	3.121	1.681	0.513	0.783	2.225	2.908	2.436	1.744	1.341	1.576
H1F0	0.437	0.623	0.103	0.224	1.224	2.136	0.416	0.727	3.84	8.639
MPP1	0.562	0.436	2.31	1.79	1.335	1.187	0.772	0.436	2.316	7.226
DEPDC1	2.559	1.556	1.232	1.287	2.837	1.84	2.733	1.235	1.463	1.63
HCFC1R1	2.185	1.743	1.848	1.902	1.725	1.306	2.436	1.235	1.951	2.065
ZNF204P	0.874	0.187	2.31	5.091	1.391	2.374	1.069	0.291	2.316	2.499
FAM114A1	1.685	1.245	2.515	3.972	0.334	0.95	1.366	0.872	3.291	2.173
LOC100506746	0	0	4.671	4.308	2.726	2.671	0.059	0	1.646	2.336
SLC10A5	2.372	1.556	1.027	1.007	1.892	2.374	2.376	1.889	1.707	2.228
ORC1	1.998	1.432	1.591	1.734	2.559	1.84	2.258	1.889	0.975	2.173
PRDM1	0.125	0	4.927	3.413	0.223	0.415	0.535	0	5.73	3.097
CALHM2	1.623	1.245	3.285	3.637	1.447	1.365	1.129	0.727	1.402	2.608
SPOCK2	2.06	1.681	1.232	1.119	2.782	3.086	2.079	1.962	1.219	1.25
FTH1P3	1.81	0.809	2.566	1.455	2.17	2.849	2.555	1.671	0.914	1.684
EPDR1	0.125	0	4.568	8.336	0	0.059	0	0.218	1.707	3.477
FOXP3	1.998	2.054	1.54	1.343	0.89	2.196	2.079	1.744	2.438	2.228
HIST1H4F	0	0.249	3.285	3.189	4.896	3.739	0	0.145	0.731	2.282
LOC100129534	2.871	2.117	0.924	1.734	1.224	1.662	4.693	2.543	0.427	0.326
PAN2	1.436	0.498	1.078	1.511	1.558	3.62	1.426	1.09	3.048	3.26
MRP63	1.311	1.183	2.72	2.07	2.726	2.433	1.01	1.163	1.524	2.391
ZNF772	1.561	1.058	2.053	2.797	1.057	1.78	1.782	1.017	1.829	3.64
COMMD5	2.31	1.681	1.489	2.686	1.892	1.899	2.495	1.381	1.28	1.467
FA2H	2.996	2.739	0.051	0.056	2.837	2.552	2.852	2.398	1.402	0.706
CYP2E1	1.498	0.996	1.027	0.615	0.779	1.068	0.832	0.581	5.608	5.596
PEX11A	0.936	0.436	4.055	3.916	2.17	2.433	0.891	0.654	1.524	1.63
ADA	1.124	2.054	0.308	0.056	2.225	1.78	1.069	0.945	2.621	6.465
ZSCAN20	2.06	2.303	2.31	2.238	1.001	1.009	1.901	2.253	1.89	1.739
SIAE	1.685	1.805	0.821	1.734	1.613	3.086	2.673	2.471	1.219	1.63
FLJ33630	1.248	2.179	1.437	1.79	2.225	2.136	1.248	1.526	2.743	2.228
THNSL1	0	0	2.515	2.462	3.227	2.967	0	0	2.621	4.999
VSIG2	5.119	4.171	0	0	0	0	4.931	4.578	0	0
TST	0.499	0.996	1.437	2.853	1.892	1.662	1.248	1.09	2.255	4.89
PRPF3	2.185	1.432	2.515	2.462	1.28	1.958	2.495	1.09	1.341	2.065
ZNF438	1.436	1.37	2.566	2.294	2.059	2.018	1.604	1.817	1.219	2.445
C6orf163	2.934	2.241	1.745	1.399	1.447	1.721	2.317	1.817	2.072	1.141
WASH5P	1.81	1.93	1.078	2.126	1.113	1.128	3.327	1.889	2.316	2.119
LEF1-AS1	2.497	2.864	2.156	2.797	0.946	0.653	2.97	2.689	0.67	0.598
ZDHHC11	1.685	0.872	1.54	2.294	1.836	2.611	1.307	0.727	2.926	3.043
FBXO27	0.375	0.187	5.441	8.392	1.335	0.712	0.297	0.218	0.975	0.924
ANKRD24	2.122	1.743	1.129	1.678	3.171	3.442	1.901	1.744	1.28	0.652
CORO6	1.186	1.183	3.028	4.588	1.391	2.552	1.485	0.872	1.28	1.304
BCL9	2.185	1.245	3.08	1.007	3.394	3.976	1.069	0.945	1.158	0.815
CECR2	0	0	5.492	7.385	0.835	2.492	0	0	1.829	0.869
FAM177B	0.437	0.311	1.796	2.014	5.007	4.51	0.416	0.218	2.194	2.01
ADCY10P1	0	0.062	0	0	1.836	3.145	0	0	8.229	5.65
POU5F1	4.245	2.49	0.719	1.287	1.168	1.662	3.505	2.107	1.036	0.706
ARMCX1	0	0	0	0	5.619	6.825	0	0.073	2.316	4.129
SUFU	1.061	0.996	1.745	2.518	1.502	2.136	1.723	1.381	2.926	2.988
HENMT1	1.561	0.685	2.053	1.902	2.615	2.255	1.01	0.581	2.133	4.184
SPIN2B	2.122	1.245	2.31	2.126	2.003	2.077	1.96	1.017	2.011	2.119
NAT1	1.436	0.747	2.002	1.678	2.003	2.018	2.376	1.671	1.219	3.858
TLR4	1.998	1.121	4.055	4.979	0.278	0.119	1.366	1.671	0.488	2.934
SUGT1P3	2.497	1.743	1.54	1.958	1.892	2.136	2.555	1.526	1.707	1.467
TIMM50	1.623	1.183	2.874	2.014	1.391	2.255	2.02	1.308	2.194	2.173
FAM109B	3.246	2.926	1.591	1.287	1.001	1.543	2.079	2.035	1.707	1.63
LOC100506083	1.561	1.37	1.489	2.909	2.114	2.789	1.901	2.398	1.646	0.869
NEDD4L	1.498	1.245	1.591	2.294	2.559	2.552	1.366	0.799	1.829	3.314
EPB41L1	0	0	9.29	7.889	0.111	0.059	0.178	0.073	0.731	0.761
ZNF434	2.871	1.121	2.566	2.518	2.059	2.196	1.96	0.872	1.097	1.847
MAP3K4	2.122	0.996	2.618	1.567	1.224	2.314	1.426	1.889	2.072	2.88
LIMA1	1.373	1.805	0.154	0.28	0.167	0.237	1.545	1.671	4.998	6.9
NAT6	1.373	0.623	3.336	2.741	2.281	2.492	0.951	1.09	2.072	2.173
SIRPA	0.874	1.556	6.724	6.322	0.223	0.178	0.297	1.09	0.366	1.521
C19orf73	2.934	1.805	2.207	1.007	1.947	2.433	1.842	2.398	0.792	1.793
MADD	2.684	2.677	1.745	0.839	1.613	1.187	2.673	1.744	2.316	1.684
KLRB1	1.311	0.249	0.051	0	1.78	1.662	1.426	0.218	3.231	9.236
PRR22	1.998	1.058	1.437	1.399	2.114	3.205	1.723	0.509	2.743	2.988
OSBP2	0.437	0.062	5.8	11.134	0.111	0.119	0.178	0.073	0.914	0.38
HDAC11	1.748	2.241	2.618	1.846	2.615	3.086	2.198	1.962	0.305	0.598
EPN3	2.747	1.245	1.489	2.797	1.057	2.433	2.495	1.163	1.402	2.391
LOC154761	1.685	0.747	1.899	2.797	3.839	4.035	0.891	1.017	1.341	0.978
SLC35F2	1.81	2.054	1.181	0.671	3.004	2.314	1.901	1.599	1.829	2.88
XRCC2	2.31	2.428	2.72	2.126	0.835	1.365	1.901	1.889	1.402	2.282
C6orf225	1.311	1.183	1.745	2.518	2.17	3.501	1.901	0.799	1.036	3.097
TSPAN18	0.499	0.187	5.954	7.329	0.167	0.831	0.297	0.581	1.585	1.847
XXYLT1	1.186	0.685	4.312	6.546	1.001	1.068	0.951	0.727	0.914	1.902
TRO	2.247	2.054	4.517	5.091	0	0.119	1.782	1.163	0.366	1.956
ANKRD30BL	0.936	1.556	0	0	0	0	0.713	2.18	9.143	4.781
ESPL1	0.312	0.498	0.616	0.671	0	0.119	0.416	0.291	5.303	11.084
ZNF788	5.119	2.428	0.975	1.007	0.612	0.89	3.208	1.962	1.829	1.304
GDF11	1.124	0.996	4.671	3.86	2.17	2.314	0.713	0.436	0.792	2.282
FMN1	0	0	0	0	0.056	0	0	0	8.168	11.138
CLCN5	3.496	1.868	2.772	2.014	1.502	2.077	3.03	1.526	0.427	0.652
LOC653501	2.372	3.362	0.719	0.336	0.779	1.009	2.079	2.253	2.499	3.966
KCND1	3.059	1.619	0.565	1.063	2.003	3.205	1.723	1.962	2.438	1.739
MINOS1	2.871	3.05	1.283	0.671	1.224	1.899	1.723	3.779	2.133	0.761
POLR3F	1.998	1.868	2.361	3.077	1.502	2.136	1.604	1.09	1.951	1.847
AQP3	2.185	1.245	2.926	4.308	0.723	0.356	1.842	0.872	2.865	2.119
WHAMMP2	1.873	3.237	0.513	1.343	1.947	3.205	2.317	1.962	1.646	1.413
CCDC155	2.372	1.868	2.823	4.476	0.167	0.475	2.258	1.744	1.707	1.576
DEFA4	0.062	0	0.051	1.567	9.458	5.638	0.059	0	1.646	1.032
MOCOS	0.062	0.125	1.899	3.749	0	0.059	0.119	0	6.888	6.628
DYNC2H1	3.558	1.432	1.899	2.238	1.391	1.068	3.802	2.107	1.219	0.815
FBXO15	1.373	0.809	2.72	3.413	2.782	3.857	1.545	1.526	0.731	0.815
RTDR1	1.186	0.125	5.081	6.098	1.613	2.314	1.188	0.073	0.792	1.141
AMIGO2	2.372	1.992	0.873	0.671	2.337	2.314	1.901	3.125	2.072	1.956
ARID5A	1.186	1.556	1.642	1.063	2.059	1.78	1.248	1.453	3.535	4.129
SPAG4	1.061	0.996	3.182	2.574	2.225	2.552	1.248	1.308	2.743	1.793
DNASE1L2	2.559	2.117	1.386	2.686	1.224	2.73	2.139	1.526	1.341	2.01
CTNND1	1.81	1.494	2.207	1.79	1.502	2.552	1.485	1.235	2.56	3.097
TTC8	2.747	1.245	3.182	3.133	1.057	2.908	2.673	1.817	0.549	0.543
LACC1	2.247	2.241	2.464	3.245	1.947	1.662	1.723	1.09	1.28	1.956
LEFTY1	1.998	1.183	1.027	1.287	0.612	0.475	1.545	0.291	5.852	5.596
PUS7	0.624	1.619	2.31	2.35	1.947	1.899	1.663	1.889	1.829	3.749
PLEKHA4	3.683	2.303	1.283	0.671	0.056	0	4.277	3.343	1.768	2.499
SLC22A7	3.371	2.366	0.103	0.28	2.17	1.899	3.327	2.761	2.194	1.413
SAMD10	1.623	0.996	2.772	4.084	1.502	1.543	1.485	0.872	2.682	2.336
LOC284385	1.81	1.432	2.515	2.518	1.502	2.967	2.733	2.035	0.549	1.847
CCRN4L	1.061	0.623	0.513	1.007	2.114	2.314	1.248	0.509	4.084	6.465
EIF4E3	0.624	0.125	1.129	1.958	1.113	0.653	0.772	0.073	5.669	7.824
CHURC1	1.498	2.428	1.078	1.119	2.837	2.789	1.426	1.817	2.682	2.282
POLQ	2.372	1.805	2.412	1.622	0.946	1.365	2.555	1.235	1.829	3.858
MAP9	2.185	1.432	1.335	1.734	2.392	2.552	2.317	1.453	2.011	2.608
[truncated: 10,480 more rows]
